# Supplementary material for: Robust total X-ray scattering workflow to study correlated motion of proteins in crystals
Source: Nat Commun. 2023 Mar 3;14:1228. doi: 10.1038/s41467-023-36734-3 (PMC9984388; doi:10.1038/s41467-023-36734-3)
Supplement: Supplementary file 4 — Source Data [file 41467_2023_36734_MOESM4_ESM.zip]

Archive with 3 entries (2 files):
- source_data_fig6/
- source_data_fig6/target.csv
- source_data_fig6/md.csv
