# Supplementary material for: Robust total X-ray scattering workflow to study correlated motion of proteins in crystals
Source: Nat Commun. 2023 Mar 3;14:1228. doi: 10.1038/s41467-023-36734-3 (PMC9984388; doi:10.1038/s41467-023-36734-3)
Supplement: Supplementary file 4 — Source Data [file 41467_2023_36734_MOESM4_ESM.zip › source_data_fig6/target.csv]

h	k	l	I
-5	-13	-22	104721.701287474
-4	-13	-22	107004.486177317
-3	-13	-22	108797.651910394
-2	-13	-22	110523.42420242
-1	-13	-22	109919.379874614
0	-13	-22	108032.50000496
1	-13	-22	109919.379874614
2	-13	-22	110523.42420242
3	-13	-22	108797.651910394
4	-13	-22	107004.486177317
5	-13	-22	104721.701287474
-7	-12	-22	104148.328256719
-6	-12	-22	105911.49646333
-5	-12	-22	107331.667152233
-4	-12	-22	108185.456060214
-3	-12	-22	108914.013714956
-2	-12	-22	110020.394140668
-1	-12	-22	110923.183881531
0	-12	-22	109975.664313645
1	-12	-22	110923.183881531
2	-12	-22	110020.394140668
3	-12	-22	108914.013714956
4	-12	-22	108185.456060214
5	-12	-22	107331.667152233
6	-12	-22	105911.49646333
7	-12	-22	104148.328256719
-8	-11	-22	108319.230171746
-7	-11	-22	107895.57686948
-6	-11	-22	107506.272136631
-5	-11	-22	110895.881910963
-4	-11	-22	111505.957444846
-3	-11	-22	110156.019000743
-2	-11	-22	110075.969344588
-1	-11	-22	111326.056950051
0	-11	-22	108577.463954081
1	-11	-22	111326.056950051
2	-11	-22	110075.969344588
3	-11	-22	110156.019000743
4	-11	-22	111505.957444846
5	-11	-22	110895.881910963
6	-11	-22	107506.272136631
7	-11	-22	107895.57686948
8	-11	-22	108319.230171746
-9	-10	-22	106874.236872197
-8	-10	-22	111879.86178242
-7	-10	-22	112151.258216274
-6	-10	-22	111914.64038681
-5	-10	-22	113466.17662795
-4	-10	-22	112067.653592548
-3	-10	-22	111564.350229129
-2	-10	-22	111014.299527365
-1	-10	-22	110500.497222071
0	-10	-22	110552.123517674
1	-10	-22	110500.497222071
2	-10	-22	111014.299527365
3	-10	-22	111564.350229129
4	-10	-22	112067.653592548
5	-10	-22	113466.17662795
6	-10	-22	111914.64038681
7	-10	-22	112151.258216274
8	-10	-22	111879.86178242
9	-10	-22	106874.236872197
-10	-9	-22	106874.236872197
-9	-9	-22	109117.730977112
-8	-9	-22	117410.523029512
-7	-9	-22	117770.224064575
-6	-9	-22	118486.151657298
-5	-9	-22	115017.852210255
-4	-9	-22	111179.833211226
-3	-9	-22	109956.431052194
-2	-9	-22	110710.530864576
-1	-9	-22	111073.846891741
0	-9	-22	111573.909044227
1	-9	-22	111073.846891741
2	-9	-22	110710.530864576
3	-9	-22	109956.431052194
4	-9	-22	111179.833211226
5	-9	-22	115017.852210255
6	-9	-22	118486.151657298
7	-9	-22	117770.224064575
8	-9	-22	117410.523029512
9	-9	-22	109117.730977112
10	-9	-22	106874.236872197
-11	-8	-22	108319.230171746
-10	-8	-22	111879.86178242
-9	-8	-22	117410.523029512
-8	-8	-22	117552.711177545
-7	-8	-22	120154.811580385
-6	-8	-22	120120.973126654
-5	-8	-22	112466.512588046
-4	-8	-22	110897.648063035
-3	-8	-22	109607.426380313
-2	-8	-22	110514.593838596
-1	-8	-22	110444.102795935
0	-8	-22	109675.725712546
1	-8	-22	110444.102795935
2	-8	-22	110514.593838596
3	-8	-22	109607.426380313
4	-8	-22	110897.648063035
5	-8	-22	112466.512588046
6	-8	-22	120120.973126654
7	-8	-22	120154.811580385
8	-8	-22	117552.711177545
9	-8	-22	117410.523029512
10	-8	-22	111879.86178242
11	-8	-22	108319.230171746
-12	-7	-22	104148.328256719
-11	-7	-22	107895.57686948
-10	-7	-22	112151.258216274
-9	-7	-22	117770.224064575
-8	-7	-22	120154.811580385
-7	-7	-22	119677.45659402
-6	-7	-22	118916.797223453
-5	-7	-22	113909.873193452
-4	-7	-22	109614.196927945
-3	-7	-22	108396.874309023
-2	-7	-22	108233.026855911
-1	-7	-22	108936.911837345
0	-7	-22	110328.268061598
1	-7	-22	108936.911837345
2	-7	-22	108233.026855911
3	-7	-22	108396.874309023
4	-7	-22	109614.196927945
5	-7	-22	113909.873193452
6	-7	-22	118916.797223453
7	-7	-22	119677.45659402
8	-7	-22	120154.811580385
9	-7	-22	117770.224064575
10	-7	-22	112151.258216274
11	-7	-22	107895.57686948
12	-7	-22	104148.328256719
-12	-6	-22	105911.49646333
-11	-6	-22	107506.272136631
-10	-6	-22	111914.64038681
-9	-6	-22	118486.151657298
-8	-6	-22	120120.973126654
-7	-6	-22	118916.797223453
-6	-6	-22	118108.922508152
-5	-6	-22	112666.49075008
-4	-6	-22	108171.997403259
-3	-6	-22	105868.652489178
-2	-6	-22	106153.230536186
-1	-6	-22	108551.518559508
0	-6	-22	108622.203454977
1	-6	-22	108551.518559508
2	-6	-22	106153.230536186
3	-6	-22	105868.652489178
4	-6	-22	108171.997403259
5	-6	-22	112666.49075008
6	-6	-22	118108.922508152
7	-6	-22	118916.797223453
8	-6	-22	120120.973126654
9	-6	-22	118486.151657298
10	-6	-22	111914.64038681
11	-6	-22	107506.272136631
12	-6	-22	105911.49646333
-13	-5	-22	104721.701287474
-12	-5	-22	107331.667152233
-11	-5	-22	110895.881910963
-10	-5	-22	113466.17662795
-9	-5	-22	115017.852210255
-8	-5	-22	112466.512588046
-7	-5	-22	113909.873193452
-6	-5	-22	112666.49075008
-5	-5	-22	112545.92677462
-4	-5	-22	108322.279465181
-3	-5	-22	105198.050897689
-2	-5	-22	106318.404885081
-1	-5	-22	107418.366322793
0	-5	-22	110102.434837625
1	-5	-22	107418.366322793
2	-5	-22	106318.404885081
3	-5	-22	105198.050897689
4	-5	-22	108322.279465181
5	-5	-22	112545.92677462
6	-5	-22	112666.49075008
7	-5	-22	113909.873193452
8	-5	-22	112466.512588046
9	-5	-22	115017.852210255
10	-5	-22	113466.17662795
11	-5	-22	110895.881910963
12	-5	-22	107331.667152233
13	-5	-22	104721.701287474
-13	-4	-22	107004.486177317
-12	-4	-22	108185.456060214
-11	-4	-22	111505.957444846
-10	-4	-22	112067.653592548
-9	-4	-22	111179.833211226
-8	-4	-22	110897.648063035
-7	-4	-22	109614.196927945
-6	-4	-22	108171.997403259
-5	-4	-22	108322.279465181
-4	-4	-22	107096.765517569
-3	-4	-22	106683.674080443
-2	-4	-22	109867.202070177
-1	-4	-22	109734.151164544
0	-4	-22	111447.501058791
1	-4	-22	109734.151164544
2	-4	-22	109867.202070177
3	-4	-22	106683.674080443
4	-4	-22	107096.765517569
5	-4	-22	108322.279465181
6	-4	-22	108171.997403259
7	-4	-22	109614.196927945
8	-4	-22	110897.648063035
9	-4	-22	111179.833211226
10	-4	-22	112067.653592548
11	-4	-22	111505.957444846
12	-4	-22	108185.456060214
13	-4	-22	107004.486177317
-13	-3	-22	108797.651910394
-12	-3	-22	108914.013714956
-11	-3	-22	110156.019000743
-10	-3	-22	111564.350229129
-9	-3	-22	109956.431052194
-8	-3	-22	109607.426380313
-7	-3	-22	108396.874309023
-6	-3	-22	105868.652489178
-5	-3	-22	105198.050897689
-4	-3	-22	106683.674080443
-3	-3	-22	109793.615300117
-2	-3	-22	109607.219013945
-1	-3	-22	111648.733934085
0	-3	-22	112022.268935258
1	-3	-22	111648.733934085
2	-3	-22	109607.219013945
3	-3	-22	109793.615300117
4	-3	-22	106683.674080443
5	-3	-22	105198.050897689
6	-3	-22	105868.652489178
7	-3	-22	108396.874309023
8	-3	-22	109607.426380313
9	-3	-22	109956.431052194
10	-3	-22	111564.350229129
11	-3	-22	110156.019000743
12	-3	-22	108914.013714956
13	-3	-22	108797.651910394
-13	-2	-22	110523.42420242
-12	-2	-22	110020.394140668
-11	-2	-22	110075.969344588
-10	-2	-22	111014.299527365
-9	-2	-22	110710.530864576
-8	-2	-22	110514.593838596
-7	-2	-22	108233.026855911
-6	-2	-22	106153.230536186
-5	-2	-22	106318.404885081
-4	-2	-22	109867.202070177
-3	-2	-22	109607.219013945
-2	-2	-22	109961.008824966
-1	-2	-22	109461.502605016
0	-2	-22	111261.94883818
1	-2	-22	109461.502605016
2	-2	-22	109961.008824966
3	-2	-22	109607.219013945
4	-2	-22	109867.202070177
5	-2	-22	106318.404885081
6	-2	-22	106153.230536186
7	-2	-22	108233.026855911
8	-2	-22	110514.593838596
9	-2	-22	110710.530864576
10	-2	-22	111014.299527365
11	-2	-22	110075.969344588
12	-2	-22	110020.394140668
13	-2	-22	110523.42420242
-13	-1	-22	109919.379874614
-12	-1	-22	110923.183881531
-11	-1	-22	111326.056950051
-10	-1	-22	110500.497222071
-9	-1	-22	111073.846891741
-8	-1	-22	110444.102795935
-7	-1	-22	108936.911837345
-6	-1	-22	108551.518559508
-5	-1	-22	107418.366322793
-4	-1	-22	109734.151164544
-3	-1	-22	111648.733934085
-2	-1	-22	109461.502605016
-1	-1	-22	109176.85518064
0	-1	-22	108963.614070613
1	-1	-22	109176.85518064
2	-1	-22	109461.502605016
3	-1	-22	111648.733934085
4	-1	-22	109734.151164544
5	-1	-22	107418.366322793
6	-1	-22	108551.518559508
7	-1	-22	108936.911837345
8	-1	-22	110444.102795935
9	-1	-22	111073.846891741
10	-1	-22	110500.497222071
11	-1	-22	111326.056950051
12	-1	-22	110923.183881531
13	-1	-22	109919.379874614
-13	0	-22	108032.50000496
-12	0	-22	109975.664313645
-11	0	-22	108577.463954081
-10	0	-22	110552.123517674
-9	0	-22	111573.909044227
-8	0	-22	109675.725712546
-7	0	-22	110328.268061598
-6	0	-22	108622.203454977
-5	0	-22	110102.434837625
-4	0	-22	111447.501058791
-3	0	-22	112022.268935258
-2	0	-22	111261.94883818
-1	0	-22	108963.614070613
0	0	-22	108264.368153425
1	0	-22	108963.614070613
2	0	-22	111261.94883818
3	0	-22	112022.268935258
4	0	-22	111447.501058791
5	0	-22	110102.434837625
6	0	-22	108622.203454977
7	0	-22	110328.268061598
8	0	-22	109675.725712546
9	0	-22	111573.909044227
10	0	-22	110552.123517674
11	0	-22	108577.463954081
12	0	-22	109975.664313645
13	0	-22	108032.50000496
-13	1	-22	109919.379874614
-12	1	-22	110923.183881531
-11	1	-22	111326.056950051
-10	1	-22	110500.497222071
-9	1	-22	111073.846891741
-8	1	-22	110444.102795935
-7	1	-22	108936.911837345
-6	1	-22	108551.518559508
-5	1	-22	107418.366322793
-4	1	-22	109734.151164544
-3	1	-22	111648.733934085
-2	1	-22	109461.502605016
-1	1	-22	109176.85518064
0	1	-22	108963.614070613
1	1	-22	109176.85518064
2	1	-22	109461.502605016
3	1	-22	111648.733934085
4	1	-22	109734.151164544
5	1	-22	107418.366322793
6	1	-22	108551.518559508
7	1	-22	108936.911837345
8	1	-22	110444.102795935
9	1	-22	111073.846891741
10	1	-22	110500.497222071
11	1	-22	111326.056950051
12	1	-22	110923.183881531
13	1	-22	109919.379874614
-13	2	-22	110523.42420242
-12	2	-22	110020.394140668
-11	2	-22	110075.969344588
-10	2	-22	111014.299527365
-9	2	-22	110710.530864576
-8	2	-22	110514.593838596
-7	2	-22	108233.026855911
-6	2	-22	106153.230536186
-5	2	-22	106318.404885081
-4	2	-22	109867.202070177
-3	2	-22	109607.219013945
-2	2	-22	109961.008824966
-1	2	-22	109461.502605016
0	2	-22	111261.94883818
1	2	-22	109461.502605016
2	2	-22	109961.008824966
3	2	-22	109607.219013945
4	2	-22	109867.202070177
5	2	-22	106318.404885081
6	2	-22	106153.230536186
7	2	-22	108233.026855911
8	2	-22	110514.593838596
9	2	-22	110710.530864576
10	2	-22	111014.299527365
11	2	-22	110075.969344588
12	2	-22	110020.394140668
13	2	-22	110523.42420242
-13	3	-22	108797.651910394
-12	3	-22	108914.013714956
-11	3	-22	110156.019000743
-10	3	-22	111564.350229129
-9	3	-22	109956.431052194
-8	3	-22	109607.426380313
-7	3	-22	108396.874309023
-6	3	-22	105868.652489178
-5	3	-22	105198.050897689
-4	3	-22	106683.674080443
-3	3	-22	109793.615300117
-2	3	-22	109607.219013945
-1	3	-22	111648.733934085
0	3	-22	112022.268935258
1	3	-22	111648.733934085
2	3	-22	109607.219013945
3	3	-22	109793.615300117
4	3	-22	106683.674080443
5	3	-22	105198.050897689
6	3	-22	105868.652489178
7	3	-22	108396.874309023
8	3	-22	109607.426380313
9	3	-22	109956.431052194
10	3	-22	111564.350229129
11	3	-22	110156.019000743
12	3	-22	108914.013714956
13	3	-22	108797.651910394
-13	4	-22	107004.486177317
-12	4	-22	108185.456060214
-11	4	-22	111505.957444846
-10	4	-22	112067.653592548
-9	4	-22	111179.833211226
-8	4	-22	110897.648063035
-7	4	-22	109614.196927945
-6	4	-22	108171.997403259
-5	4	-22	108322.279465181
-4	4	-22	107096.765517569
-3	4	-22	106683.674080443
-2	4	-22	109867.202070177
-1	4	-22	109734.151164544
0	4	-22	111447.501058791
1	4	-22	109734.151164544
2	4	-22	109867.202070177
3	4	-22	106683.674080443
4	4	-22	107096.765517569
5	4	-22	108322.279465181
6	4	-22	108171.997403259
7	4	-22	109614.196927945
8	4	-22	110897.648063035
9	4	-22	111179.833211226
10	4	-22	112067.653592548
11	4	-22	111505.957444846
12	4	-22	108185.456060214
13	4	-22	107004.486177317
-13	5	-22	104721.701287474
-12	5	-22	107331.667152233
-11	5	-22	110895.881910963
-10	5	-22	113466.17662795
-9	5	-22	115017.852210255
-8	5	-22	112466.512588046
-7	5	-22	113909.873193452
-6	5	-22	112666.49075008
-5	5	-22	112545.92677462
-4	5	-22	108322.279465181
-3	5	-22	105198.050897689
-2	5	-22	106318.404885081
-1	5	-22	107418.366322793
0	5	-22	110102.434837625
1	5	-22	107418.366322793
2	5	-22	106318.404885081
3	5	-22	105198.050897689
4	5	-22	108322.279465181
5	5	-22	112545.92677462
6	5	-22	112666.49075008
7	5	-22	113909.873193452
8	5	-22	112466.512588046
9	5	-22	115017.852210255
10	5	-22	113466.17662795
11	5	-22	110895.881910963
12	5	-22	107331.667152233
13	5	-22	104721.701287474
-12	6	-22	105911.49646333
-11	6	-22	107506.272136631
-10	6	-22	111914.64038681
-9	6	-22	118486.151657298
-8	6	-22	120120.973126654
-7	6	-22	118916.797223453
-6	6	-22	118108.922508152
-5	6	-22	112666.49075008
-4	6	-22	108171.997403259
-3	6	-22	105868.652489178
-2	6	-22	106153.230536186
-1	6	-22	108551.518559508
0	6	-22	108622.203454977
1	6	-22	108551.518559508
2	6	-22	106153.230536186
3	6	-22	105868.652489178
4	6	-22	108171.997403259
5	6	-22	112666.49075008
6	6	-22	118108.922508152
7	6	-22	118916.797223453
8	6	-22	120120.973126654
9	6	-22	118486.151657298
10	6	-22	111914.64038681
11	6	-22	107506.272136631
12	6	-22	105911.49646333
-12	7	-22	104148.328256719
-11	7	-22	107895.57686948
-10	7	-22	112151.258216274
-9	7	-22	117770.224064575
-8	7	-22	120154.811580385
-7	7	-22	119677.45659402
-6	7	-22	118916.797223453
-5	7	-22	113909.873193452
-4	7	-22	109614.196927945
-3	7	-22	108396.874309023
-2	7	-22	108233.026855911
-1	7	-22	108936.911837345
0	7	-22	110328.268061598
1	7	-22	108936.911837345
2	7	-22	108233.026855911
3	7	-22	108396.874309023
4	7	-22	109614.196927945
5	7	-22	113909.873193452
6	7	-22	118916.797223453
7	7	-22	119677.45659402
8	7	-22	120154.811580385
9	7	-22	117770.224064575
10	7	-22	112151.258216274
11	7	-22	107895.57686948
12	7	-22	104148.328256719
-11	8	-22	108319.230171746
-10	8	-22	111879.86178242
-9	8	-22	117410.523029512
-8	8	-22	117552.711177545
-7	8	-22	120154.811580385
-6	8	-22	120120.973126654
-5	8	-22	112466.512588046
-4	8	-22	110897.648063035
-3	8	-22	109607.426380313
-2	8	-22	110514.593838596
-1	8	-22	110444.102795935
0	8	-22	109675.725712546
1	8	-22	110444.102795935
2	8	-22	110514.593838596
3	8	-22	109607.426380313
4	8	-22	110897.648063035
5	8	-22	112466.512588046
6	8	-22	120120.973126654
7	8	-22	120154.811580385
8	8	-22	117552.711177545
9	8	-22	117410.523029512
10	8	-22	111879.86178242
11	8	-22	108319.230171746
-10	9	-22	106874.236872197
-9	9	-22	109117.730977112
-8	9	-22	117410.523029512
-7	9	-22	117770.224064575
-6	9	-22	118486.151657298
-5	9	-22	115017.852210255
-4	9	-22	111179.833211226
-3	9	-22	109956.431052194
-2	9	-22	110710.530864576
-1	9	-22	111073.846891741
0	9	-22	111573.909044227
1	9	-22	111073.846891741
2	9	-22	110710.530864576
3	9	-22	109956.431052194
4	9	-22	111179.833211226
5	9	-22	115017.852210255
6	9	-22	118486.151657298
7	9	-22	117770.224064575
8	9	-22	117410.523029512
9	9	-22	109117.730977112
10	9	-22	106874.236872197
-9	10	-22	106874.236872197
-8	10	-22	111879.86178242
-7	10	-22	112151.258216274
-6	10	-22	111914.64038681
-5	10	-22	113466.17662795
-4	10	-22	112067.653592548
-3	10	-22	111564.350229129
-2	10	-22	111014.299527365
-1	10	-22	110500.497222071
0	10	-22	110552.123517674
1	10	-22	110500.497222071
2	10	-22	111014.299527365
3	10	-22	111564.350229129
4	10	-22	112067.653592548
5	10	-22	113466.17662795
6	10	-22	111914.64038681
7	10	-22	112151.258216274
8	10	-22	111879.86178242
9	10	-22	106874.236872197
-8	11	-22	108319.230171746
-7	11	-22	107895.57686948
-6	11	-22	107506.272136631
-5	11	-22	110895.881910963
-4	11	-22	111505.957444846
-3	11	-22	110156.019000743
-2	11	-22	110075.969344588
-1	11	-22	111326.056950051
0	11	-22	108577.463954081
1	11	-22	111326.056950051
2	11	-22	110075.969344588
3	11	-22	110156.019000743
4	11	-22	111505.957444846
5	11	-22	110895.881910963
6	11	-22	107506.272136631
7	11	-22	107895.57686948
8	11	-22	108319.230171746
-7	12	-22	104148.328256719
-6	12	-22	105911.49646333
-5	12	-22	107331.667152233
-4	12	-22	108185.456060214
-3	12	-22	108914.013714956
-2	12	-22	110020.394140668
-1	12	-22	110923.183881531
0	12	-22	109975.664313645
1	12	-22	110923.183881531
2	12	-22	110020.394140668
3	12	-22	108914.013714956
4	12	-22	108185.456060214
5	12	-22	107331.667152233
6	12	-22	105911.49646333
7	12	-22	104148.328256719
-5	13	-22	104721.701287474
-4	13	-22	107004.486177317
-3	13	-22	108797.651910394
-2	13	-22	110523.42420242
-1	13	-22	109919.379874614
0	13	-22	108032.50000496
1	13	-22	109919.379874614
2	13	-22	110523.42420242
3	13	-22	108797.651910394
4	13	-22	107004.486177317
5	13	-22	104721.701287474
-4	-19	-21	101488.914098282
-3	-19	-21	103333.158371036
-2	-19	-21	106663.531008648
-1	-19	-21	108654.400668475
0	-19	-21	107284.749853441
1	-19	-21	108654.400668475
2	-19	-21	106663.531008648
3	-19	-21	103333.158371036
4	-19	-21	101488.914098282
-7	-18	-21	98790.5913111996
-6	-18	-21	98268.0927229277
-5	-18	-21	100660.033795489
-4	-18	-21	102726.018256167
-3	-18	-21	102234.856900165
-2	-18	-21	104755.267800061
-1	-18	-21	108431.271408945
0	-18	-21	110840.652628258
1	-18	-21	108431.271408945
2	-18	-21	104755.267800061
3	-18	-21	102234.856900165
4	-18	-21	102726.018256167
5	-18	-21	100660.033795489
6	-18	-21	98268.0927229277
7	-18	-21	98790.5913111996
-9	-17	-21	99390.6687334723
-8	-17	-21	98656.4781539394
-7	-17	-21	98982.5139115063
-6	-17	-21	98839.5156091196
-5	-17	-21	100479.955719594
-4	-17	-21	100957.110402948
-3	-17	-21	102702.319133466
-2	-17	-21	106394.137807443
-1	-17	-21	109002.511702952
0	-17	-21	109581.461875242
1	-17	-21	109002.511702952
2	-17	-21	106394.137807443
3	-17	-21	102702.319133466
4	-17	-21	100957.110402948
5	-17	-21	100479.955719594
6	-17	-21	98839.5156091196
7	-17	-21	98982.5139115063
8	-17	-21	98656.4781539394
9	-17	-21	99390.6687334723
-11	-16	-21	106948.409575746
-10	-16	-21	102881.748383366
-9	-16	-21	100088.057039839
-8	-16	-21	99202.8835484679
-7	-16	-21	100525.876830945
-6	-16	-21	101261.659269446
-5	-16	-21	102222.912791216
-4	-16	-21	102891.186534659
-3	-16	-21	104530.273109637
-2	-16	-21	105368.438113247
-1	-16	-21	107769.794500681
0	-16	-21	110129.236669235
1	-16	-21	107769.794500681
2	-16	-21	105368.438113247
3	-16	-21	104530.273109637
4	-16	-21	102891.186534659
5	-16	-21	102222.912791216
6	-16	-21	101261.659269446
7	-16	-21	100525.876830945
8	-16	-21	99202.8835484679
9	-16	-21	100088.057039839
10	-16	-21	102881.748383366
11	-16	-21	106948.409575746
-12	-15	-21	110654.864963345
-11	-15	-21	107405.887565299
-10	-15	-21	103499.897200188
-9	-15	-21	100754.672238528
-8	-15	-21	99684.0435133749
-7	-15	-21	101870.527828781
-6	-15	-21	103763.376988707
-5	-15	-21	104616.768222572
-4	-15	-21	105272.131784975
-3	-15	-21	105663.665878134
-2	-15	-21	107300.010673682
-1	-15	-21	107691.852232844
0	-15	-21	109914.987749489
1	-15	-21	107691.852232844
2	-15	-21	107300.010673682
3	-15	-21	105663.665878134
4	-15	-21	105272.131784975
5	-15	-21	104616.768222572
6	-15	-21	103763.376988707
7	-15	-21	101870.527828781
8	-15	-21	99684.0435133749
9	-15	-21	100754.672238528
10	-15	-21	103499.897200188
11	-15	-21	107405.887565299
12	-15	-21	110654.864963345
-13	-14	-21	111704.166367669
-12	-14	-21	109843.039288769
-11	-14	-21	106307.495354377
-10	-14	-21	103939.611590432
-9	-14	-21	103190.627082918
-8	-14	-21	103880.531163467
-7	-14	-21	104961.937406909
-6	-14	-21	106674.051973218
-5	-14	-21	108608.099001723
-4	-14	-21	109582.258079725
-3	-14	-21	108388.86595134
-2	-14	-21	107267.755901368
-1	-14	-21	109738.56217495
0	-14	-21	110335.583536927
1	-14	-21	109738.56217495
2	-14	-21	107267.755901368
3	-14	-21	108388.86595134
4	-14	-21	109582.258079725
5	-14	-21	108608.099001723
6	-14	-21	106674.051973218
7	-14	-21	104961.937406909
8	-14	-21	103880.531163467
9	-14	-21	103190.627082918
10	-14	-21	103939.611590432
11	-14	-21	106307.495354377
12	-14	-21	109843.039288769
13	-14	-21	111704.166367669
-14	-13	-21	111704.166367669
-13	-13	-21	110472.804262659
-12	-13	-21	110251.32754512
-11	-13	-21	105355.934665885
-10	-13	-21	105376.71206714
-9	-13	-21	106688.264417657
-8	-13	-21	108415.490715081
-7	-13	-21	110731.74630676
-6	-13	-21	110792.145078949
-5	-13	-21	111788.3115534
-4	-13	-21	112120.562270217
-3	-13	-21	112501.022497205
-2	-13	-21	110272.791237608
-1	-13	-21	112308.412078482
0	-13	-21	116215.200863371
1	-13	-21	112308.412078482
2	-13	-21	110272.791237608
3	-13	-21	112501.022497205
4	-13	-21	112120.562270217
5	-13	-21	111788.3115534
6	-13	-21	110792.145078949
7	-13	-21	110731.74630676
8	-13	-21	108415.490715081
9	-13	-21	106688.264417657
10	-13	-21	105376.71206714
11	-13	-21	105355.934665885
12	-13	-21	110251.32754512
13	-13	-21	110472.804262659
14	-13	-21	111704.166367669
-15	-12	-21	110654.864963345
-14	-12	-21	109843.039288769
-13	-12	-21	110251.32754512
-12	-12	-21	105938.933761145
-11	-12	-21	107596.835729695
-10	-12	-21	110655.384941496
-9	-12	-21	110773.941711414
-8	-12	-21	112097.394128792
-7	-12	-21	113568.520093355
-6	-12	-21	115096.662074337
-5	-12	-21	115584.272633258
-4	-12	-21	115792.142443278
-3	-12	-21	113041.661652912
-2	-12	-21	113469.685482058
-1	-12	-21	114020.321724567
0	-12	-21	112831.939357158
1	-12	-21	114020.321724567
2	-12	-21	113469.685482058
3	-12	-21	113041.661652912
4	-12	-21	115792.142443278
5	-12	-21	115584.272633258
6	-12	-21	115096.662074337
7	-12	-21	113568.520093355
8	-12	-21	112097.394128792
9	-12	-21	110773.941711414
10	-12	-21	110655.384941496
11	-12	-21	107596.835729695
12	-12	-21	105938.933761145
13	-12	-21	110251.32754512
14	-12	-21	109843.039288769
15	-12	-21	110654.864963345
-16	-11	-21	106948.409575746
-15	-11	-21	107405.887565299
-14	-11	-21	106307.495354377
-13	-11	-21	105355.934665885
-12	-11	-21	107596.835729695
-11	-11	-21	112221.851164795
-10	-11	-21	113911.949151318
-9	-11	-21	113847.325677383
-8	-11	-21	114856.242458926
-7	-11	-21	116898.748053772
-6	-11	-21	117953.88237212
-5	-11	-21	120289.363237525
-4	-11	-21	120183.303902123
-3	-11	-21	117413.228181457
-2	-11	-21	114301.303856484
-1	-11	-21	112620.724017463
0	-11	-21	114090.503757116
1	-11	-21	112620.724017463
2	-11	-21	114301.303856484
3	-11	-21	117413.228181457
4	-11	-21	120183.303902123
5	-11	-21	120289.363237525
6	-11	-21	117953.88237212
7	-11	-21	116898.748053772
8	-11	-21	114856.242458926
9	-11	-21	113847.325677383
10	-11	-21	113911.949151318
11	-11	-21	112221.851164795
12	-11	-21	107596.835729695
13	-11	-21	105355.934665885
14	-11	-21	106307.495354377
15	-11	-21	107405.887565299
16	-11	-21	106948.409575746
-16	-10	-21	102881.748383366
-15	-10	-21	103499.897200188
-14	-10	-21	103939.611590432
-13	-10	-21	105376.71206714
-12	-10	-21	110655.384941496
-11	-10	-21	113911.949151318
-10	-10	-21	116642.040129724
-9	-10	-21	121551.586033235
-8	-10	-21	122345.876127612
-7	-10	-21	122296.790122337
-6	-10	-21	124010.091446991
-5	-10	-21	124970.744295667
-4	-10	-21	121792.851532827
-3	-10	-21	116898.199484732
-2	-10	-21	116804.492132032
-1	-10	-21	114655.953288112
0	-10	-21	113624.537211877
1	-10	-21	114655.953288112
2	-10	-21	116804.492132032
3	-10	-21	116898.199484732
4	-10	-21	121792.851532827
5	-10	-21	124970.744295667
6	-10	-21	124010.091446991
7	-10	-21	122296.790122337
8	-10	-21	122345.876127612
9	-10	-21	121551.586033235
10	-10	-21	116642.040129724
11	-10	-21	113911.949151318
12	-10	-21	110655.384941496
13	-10	-21	105376.71206714
14	-10	-21	103939.611590432
15	-10	-21	103499.897200188
16	-10	-21	102881.748383366
-17	-9	-21	99390.6687334723
-16	-9	-21	100088.057039839
-15	-9	-21	100754.672238528
-14	-9	-21	103190.627082918
-13	-9	-21	106688.264417657
-12	-9	-21	110773.941711414
-11	-9	-21	113847.325677383
-10	-9	-21	121551.586033235
-9	-9	-21	125551.206420003
-8	-9	-21	130370.8680504
-7	-9	-21	135247.52090456
-6	-9	-21	132492.384097121
-5	-9	-21	129266.334998631
-4	-9	-21	124614.783141557
-3	-9	-21	122537.863018568
-2	-9	-21	119759.178910209
-1	-9	-21	116175.116900651
0	-9	-21	115328.065744146
1	-9	-21	116175.116900651
2	-9	-21	119759.178910209
3	-9	-21	122537.863018568
4	-9	-21	124614.783141557
5	-9	-21	129266.334998631
6	-9	-21	132492.384097121
7	-9	-21	135247.52090456
8	-9	-21	130370.8680504
9	-9	-21	125551.206420003
10	-9	-21	121551.586033235
11	-9	-21	113847.325677383
12	-9	-21	110773.941711414
13	-9	-21	106688.264417657
14	-9	-21	103190.627082918
15	-9	-21	100754.672238528
16	-9	-21	100088.057039839
17	-9	-21	99390.6687334723
-17	-8	-21	98656.4781539394
-16	-8	-21	99202.8835484679
-15	-8	-21	99684.0435133749
-14	-8	-21	103880.531163467
-13	-8	-21	108415.490715081
-12	-8	-21	112097.394128792
-11	-8	-21	114856.242458926
-10	-8	-21	122345.876127612
-9	-8	-21	130370.8680504
-8	-8	-21	139883.972166468
-7	-8	-21	138693.513279121
-6	-8	-21	141307.665409675
-5	-8	-21	131337.806404399
-4	-8	-21	129206.172927236
-3	-8	-21	126796.657297677
-2	-8	-21	123378.078848652
-1	-8	-21	117850.16867971
0	-8	-21	115623.605619771
1	-8	-21	117850.16867971
2	-8	-21	123378.078848652
3	-8	-21	126796.657297677
4	-8	-21	129206.172927236
5	-8	-21	131337.806404399
6	-8	-21	141307.665409675
7	-8	-21	138693.513279121
8	-8	-21	139883.972166468
9	-8	-21	130370.8680504
10	-8	-21	122345.876127612
11	-8	-21	114856.242458926
12	-8	-21	112097.394128792
13	-8	-21	108415.490715081
14	-8	-21	103880.531163467
15	-8	-21	99684.0435133749
16	-8	-21	99202.8835484679
17	-8	-21	98656.4781539394
-18	-7	-21	98790.5913111996
-17	-7	-21	98982.5139115063
-16	-7	-21	100525.876830945
-15	-7	-21	101870.527828781
-14	-7	-21	104961.937406909
-13	-7	-21	110731.74630676
-12	-7	-21	113568.520093355
-11	-7	-21	116898.748053772
-10	-7	-21	122296.790122337
-9	-7	-21	135247.52090456
-8	-7	-21	138693.513279121
-7	-7	-21	147764.853733878
-6	-7	-21	136522.987975701
-5	-7	-21	132840.625162735
-4	-7	-21	131371.347044567
-3	-7	-21	129225.709983024
-2	-7	-21	122271.16407701
-1	-7	-21	120611.206626643
0	-7	-21	120285.286360636
1	-7	-21	120611.206626643
2	-7	-21	122271.16407701
3	-7	-21	129225.709983024
4	-7	-21	131371.347044567
5	-7	-21	132840.625162735
6	-7	-21	136522.987975701
7	-7	-21	147764.853733878
8	-7	-21	138693.513279121
9	-7	-21	135247.52090456
10	-7	-21	122296.790122337
11	-7	-21	116898.748053772
12	-7	-21	113568.520093355
13	-7	-21	110731.74630676
14	-7	-21	104961.937406909
15	-7	-21	101870.527828781
16	-7	-21	100525.876830945
17	-7	-21	98982.5139115063
18	-7	-21	98790.5913111996
-18	-6	-21	98268.0927229277
-17	-6	-21	98839.5156091196
-16	-6	-21	101261.659269446
-15	-6	-21	103763.376988707
-14	-6	-21	106674.051973218
-13	-6	-21	110792.145078949
-12	-6	-21	115096.662074337
-11	-6	-21	117953.88237212
-10	-6	-21	124010.091446991
-9	-6	-21	132492.384097121
-8	-6	-21	141307.665409675
-7	-6	-21	136522.987975701
-6	-6	-21	135064.329455974
-5	-6	-21	132122.402112641
-4	-6	-21	131603.442246289
-3	-6	-21	129065.019249232
-2	-6	-21	124233.114867589
-1	-6	-21	120627.767096204
0	-6	-21	121331.322586762
1	-6	-21	120627.767096204
2	-6	-21	124233.114867589
3	-6	-21	129065.019249232
4	-6	-21	131603.442246289
5	-6	-21	132122.402112641
6	-6	-21	135064.329455974
7	-6	-21	136522.987975701
8	-6	-21	141307.665409675
9	-6	-21	132492.384097121
10	-6	-21	124010.091446991
11	-6	-21	117953.88237212
12	-6	-21	115096.662074337
13	-6	-21	110792.145078949
14	-6	-21	106674.051973218
15	-6	-21	103763.376988707
16	-6	-21	101261.659269446
17	-6	-21	98839.5156091196
18	-6	-21	98268.0927229277
-18	-5	-21	100660.033795489
-17	-5	-21	100479.955719594
-16	-5	-21	102222.912791216
-15	-5	-21	104616.768222572
-14	-5	-21	108608.099001723
-13	-5	-21	111788.3115534
-12	-5	-21	115584.272633258
-11	-5	-21	120289.363237525
-10	-5	-21	124970.744295667
-9	-5	-21	129266.334998631
-8	-5	-21	131337.806404399
-7	-5	-21	132840.625162735
-6	-5	-21	132122.402112641
-5	-5	-21	132618.479351282
-4	-5	-21	130262.823715704
-3	-5	-21	126164.619629223
-2	-5	-21	123230.00098048
-1	-5	-21	122445.708851773
0	-5	-21	122520.850211443
1	-5	-21	122445.708851773
2	-5	-21	123230.00098048
3	-5	-21	126164.619629223
4	-5	-21	130262.823715704
5	-5	-21	132618.479351282
6	-5	-21	132122.402112641
7	-5	-21	132840.625162735
8	-5	-21	131337.806404399
9	-5	-21	129266.334998631
10	-5	-21	124970.744295667
11	-5	-21	120289.363237525
12	-5	-21	115584.272633258
13	-5	-21	111788.3115534
14	-5	-21	108608.099001723
15	-5	-21	104616.768222572
16	-5	-21	102222.912791216
17	-5	-21	100479.955719594
18	-5	-21	100660.033795489
-19	-4	-21	101488.914098282
-18	-4	-21	102726.018256167
-17	-4	-21	100957.110402948
-16	-4	-21	102891.186534659
-15	-4	-21	105272.131784975
-14	-4	-21	109582.258079725
-13	-4	-21	112120.562270217
-12	-4	-21	115792.142443278
-11	-4	-21	120183.303902123
-10	-4	-21	121792.851532827
-9	-4	-21	124614.783141557
-8	-4	-21	129206.172927236
-7	-4	-21	131371.347044567
-6	-4	-21	131603.442246289
-5	-4	-21	130262.823715704
-4	-4	-21	126118.361797335
-3	-4	-21	123667.924481398
-2	-4	-21	124126.43696796
-1	-4	-21	125883.156495132
0	-4	-21	125566.014681269
1	-4	-21	125883.156495132
2	-4	-21	124126.43696796
3	-4	-21	123667.924481398
4	-4	-21	126118.361797335
5	-4	-21	130262.823715704
6	-4	-21	131603.442246289
7	-4	-21	131371.347044567
8	-4	-21	129206.172927236
9	-4	-21	124614.783141557
10	-4	-21	121792.851532827
11	-4	-21	120183.303902123
12	-4	-21	115792.142443278
13	-4	-21	112120.562270217
14	-4	-21	109582.258079725
15	-4	-21	105272.131784975
16	-4	-21	102891.186534659
17	-4	-21	100957.110402948
18	-4	-21	102726.018256167
19	-4	-21	101488.914098282
-19	-3	-21	103333.158371036
-18	-3	-21	102234.856900165
-17	-3	-21	102702.319133466
-16	-3	-21	104530.273109637
-15	-3	-21	105663.665878134
-14	-3	-21	108388.86595134
-13	-3	-21	112501.022497205
-12	-3	-21	113041.661652912
-11	-3	-21	117413.228181457
-10	-3	-21	116898.199484732
-9	-3	-21	122537.863018568
-8	-3	-21	126796.657297677
-7	-3	-21	129225.709983024
-6	-3	-21	129065.019249232
-5	-3	-21	126164.619629223
-4	-3	-21	123667.924481398
-3	-3	-21	124521.764286751
-2	-3	-21	126936.398044547
-1	-3	-21	129262.500785826
0	-3	-21	130681.37930242
1	-3	-21	129262.500785826
2	-3	-21	126936.398044547
3	-3	-21	124521.764286751
4	-3	-21	123667.924481398
5	-3	-21	126164.619629223
6	-3	-21	129065.019249232
7	-3	-21	129225.709983024
8	-3	-21	126796.657297677
9	-3	-21	122537.863018568
10	-3	-21	116898.199484732
11	-3	-21	117413.228181457
12	-3	-21	113041.661652912
13	-3	-21	112501.022497205
14	-3	-21	108388.86595134
15	-3	-21	105663.665878134
16	-3	-21	104530.273109637
17	-3	-21	102702.319133466
18	-3	-21	102234.856900165
19	-3	-21	103333.158371036
-19	-2	-21	106663.531008648
-18	-2	-21	104755.267800061
-17	-2	-21	106394.137807443
-16	-2	-21	105368.438113247
-15	-2	-21	107300.010673682
-14	-2	-21	107267.755901368
-13	-2	-21	110272.791237608
-12	-2	-21	113469.685482058
-11	-2	-21	114301.303856484
-10	-2	-21	116804.492132032
-9	-2	-21	119759.178910209
-8	-2	-21	123378.078848652
-7	-2	-21	122271.16407701
-6	-2	-21	124233.114867589
-5	-2	-21	123230.00098048
-4	-2	-21	124126.43696796
-3	-2	-21	126936.398044547
-2	-2	-21	127582.629620057
-1	-2	-21	127316.683708898
0	-2	-21	126838.658138248
1	-2	-21	127316.683708898
2	-2	-21	127582.629620057
3	-2	-21	126936.398044547
4	-2	-21	124126.43696796
5	-2	-21	123230.00098048
6	-2	-21	124233.114867589
7	-2	-21	122271.16407701
8	-2	-21	123378.078848652
9	-2	-21	119759.178910209
10	-2	-21	116804.492132032
11	-2	-21	114301.303856484
12	-2	-21	113469.685482058
13	-2	-21	110272.791237608
14	-2	-21	107267.755901368
15	-2	-21	107300.010673682
16	-2	-21	105368.438113247
17	-2	-21	106394.137807443
18	-2	-21	104755.267800061
19	-2	-21	106663.531008648
-19	-1	-21	108654.400668475
-18	-1	-21	108431.271408945
-17	-1	-21	109002.511702952
-16	-1	-21	107769.794500681
-15	-1	-21	107691.852232844
-14	-1	-21	109738.56217495
-13	-1	-21	112308.412078482
-12	-1	-21	114020.321724567
-11	-1	-21	112620.724017463
-10	-1	-21	114655.953288112
-9	-1	-21	116175.116900651
-8	-1	-21	117850.16867971
-7	-1	-21	120611.206626643
-6	-1	-21	120627.767096204
-5	-1	-21	122445.708851773
-4	-1	-21	125883.156495132
-3	-1	-21	129262.500785826
-2	-1	-21	127316.683708898
-1	-1	-21	124581.48830278
0	-1	-21	123303.792815439
1	-1	-21	124581.48830278
2	-1	-21	127316.683708898
3	-1	-21	129262.500785826
4	-1	-21	125883.156495132
5	-1	-21	122445.708851773
6	-1	-21	120627.767096204
7	-1	-21	120611.206626643
8	-1	-21	117850.16867971
9	-1	-21	116175.116900651
10	-1	-21	114655.953288112
11	-1	-21	112620.724017463
12	-1	-21	114020.321724567
13	-1	-21	112308.412078482
14	-1	-21	109738.56217495
15	-1	-21	107691.852232844
16	-1	-21	107769.794500681
17	-1	-21	109002.511702952
18	-1	-21	108431.271408945
19	-1	-21	108654.400668475
-19	0	-21	107284.749853441
-18	0	-21	110840.652628258
-17	0	-21	109581.461875242
-16	0	-21	110129.236669235
-15	0	-21	109914.987749489
-14	0	-21	110335.583536927
-13	0	-21	116215.200863371
-12	0	-21	112831.939357158
-11	0	-21	114090.503757116
-10	0	-21	113624.537211877
-9	0	-21	115328.065744146
-8	0	-21	115623.605619771
-7	0	-21	120285.286360636
-6	0	-21	121331.322586762
-5	0	-21	122520.850211443
-4	0	-21	125566.014681269
-3	0	-21	130681.37930242
-2	0	-21	126838.658138248
-1	0	-21	123303.792815439
0	0	-21	123829.267676422
1	0	-21	123303.792815439
2	0	-21	126838.658138248
3	0	-21	130681.37930242
4	0	-21	125566.014681269
5	0	-21	122520.850211443
6	0	-21	121331.322586762
7	0	-21	120285.286360636
8	0	-21	115623.605619771
9	0	-21	115328.065744146
10	0	-21	113624.537211877
11	0	-21	114090.503757116
12	0	-21	112831.939357158
13	0	-21	116215.200863371
14	0	-21	110335.583536927
15	0	-21	109914.987749489
16	0	-21	110129.236669235
17	0	-21	109581.461875242
18	0	-21	110840.652628258
19	0	-21	107284.749853441
-19	1	-21	108654.400668475
-18	1	-21	108431.271408945
-17	1	-21	109002.511702952
-16	1	-21	107769.794500681
-15	1	-21	107691.852232844
-14	1	-21	109738.56217495
-13	1	-21	112308.412078482
-12	1	-21	114020.321724567
-11	1	-21	112620.724017463
-10	1	-21	114655.953288112
-9	1	-21	116175.116900651
-8	1	-21	117850.16867971
-7	1	-21	120611.206626643
-6	1	-21	120627.767096204
-5	1	-21	122445.708851773
-4	1	-21	125883.156495132
-3	1	-21	129262.500785826
-2	1	-21	127316.683708898
-1	1	-21	124581.48830278
0	1	-21	123303.792815439
1	1	-21	124581.48830278
2	1	-21	127316.683708898
3	1	-21	129262.500785826
4	1	-21	125883.156495132
5	1	-21	122445.708851773
6	1	-21	120627.767096204
7	1	-21	120611.206626643
8	1	-21	117850.16867971
9	1	-21	116175.116900651
10	1	-21	114655.953288112
11	1	-21	112620.724017463
12	1	-21	114020.321724567
13	1	-21	112308.412078482
14	1	-21	109738.56217495
15	1	-21	107691.852232844
16	1	-21	107769.794500681
17	1	-21	109002.511702952
18	1	-21	108431.271408945
19	1	-21	108654.400668475
-19	2	-21	106663.531008648
-18	2	-21	104755.267800061
-17	2	-21	106394.137807443
-16	2	-21	105368.438113247
-15	2	-21	107300.010673682
-14	2	-21	107267.755901368
-13	2	-21	110272.791237608
-12	2	-21	113469.685482058
-11	2	-21	114301.303856484
-10	2	-21	116804.492132032
-9	2	-21	119759.178910209
-8	2	-21	123378.078848652
-7	2	-21	122271.16407701
-6	2	-21	124233.114867589
-5	2	-21	123230.00098048
-4	2	-21	124126.43696796
-3	2	-21	126936.398044547
-2	2	-21	127582.629620057
-1	2	-21	127316.683708898
0	2	-21	126838.658138248
1	2	-21	127316.683708898
2	2	-21	127582.629620057
3	2	-21	126936.398044547
4	2	-21	124126.43696796
5	2	-21	123230.00098048
6	2	-21	124233.114867589
7	2	-21	122271.16407701
8	2	-21	123378.078848652
9	2	-21	119759.178910209
10	2	-21	116804.492132032
11	2	-21	114301.303856484
12	2	-21	113469.685482058
13	2	-21	110272.791237608
14	2	-21	107267.755901368
15	2	-21	107300.010673682
16	2	-21	105368.438113247
17	2	-21	106394.137807443
18	2	-21	104755.267800061
19	2	-21	106663.531008648
-19	3	-21	103333.158371036
-18	3	-21	102234.856900165
-17	3	-21	102702.319133466
-16	3	-21	104530.273109637
-15	3	-21	105663.665878134
-14	3	-21	108388.86595134
-13	3	-21	112501.022497205
-12	3	-21	113041.661652912
-11	3	-21	117413.228181457
-10	3	-21	116898.199484732
-9	3	-21	122537.863018568
-8	3	-21	126796.657297677
-7	3	-21	129225.709983024
-6	3	-21	129065.019249232
-5	3	-21	126164.619629223
-4	3	-21	123667.924481398
-3	3	-21	124521.764286751
-2	3	-21	126936.398044547
-1	3	-21	129262.500785826
0	3	-21	130681.37930242
1	3	-21	129262.500785826
2	3	-21	126936.398044547
3	3	-21	124521.764286751
4	3	-21	123667.924481398
5	3	-21	126164.619629223
6	3	-21	129065.019249232
7	3	-21	129225.709983024
8	3	-21	126796.657297677
9	3	-21	122537.863018568
10	3	-21	116898.199484732
11	3	-21	117413.228181457
12	3	-21	113041.661652912
13	3	-21	112501.022497205
14	3	-21	108388.86595134
15	3	-21	105663.665878134
16	3	-21	104530.273109637
17	3	-21	102702.319133466
18	3	-21	102234.856900165
19	3	-21	103333.158371036
-19	4	-21	101488.914098282
-18	4	-21	102726.018256167
-17	4	-21	100957.110402948
-16	4	-21	102891.186534659
-15	4	-21	105272.131784975
-14	4	-21	109582.258079725
-13	4	-21	112120.562270217
-12	4	-21	115792.142443278
-11	4	-21	120183.303902123
-10	4	-21	121792.851532827
-9	4	-21	124614.783141557
-8	4	-21	129206.172927236
-7	4	-21	131371.347044567
-6	4	-21	131603.442246289
-5	4	-21	130262.823715704
-4	4	-21	126118.361797335
-3	4	-21	123667.924481398
-2	4	-21	124126.43696796
-1	4	-21	125883.156495132
0	4	-21	125566.014681269
1	4	-21	125883.156495132
2	4	-21	124126.43696796
3	4	-21	123667.924481398
4	4	-21	126118.361797335
5	4	-21	130262.823715704
6	4	-21	131603.442246289
7	4	-21	131371.347044567
8	4	-21	129206.172927236
9	4	-21	124614.783141557
10	4	-21	121792.851532827
11	4	-21	120183.303902123
12	4	-21	115792.142443278
13	4	-21	112120.562270217
14	4	-21	109582.258079725
15	4	-21	105272.131784975
16	4	-21	102891.186534659
17	4	-21	100957.110402948
18	4	-21	102726.018256167
19	4	-21	101488.914098282
-18	5	-21	100660.033795489
-17	5	-21	100479.955719594
-16	5	-21	102222.912791216
-15	5	-21	104616.768222572
-14	5	-21	108608.099001723
-13	5	-21	111788.3115534
-12	5	-21	115584.272633258
-11	5	-21	120289.363237525
-10	5	-21	124970.744295667
-9	5	-21	129266.334998631
-8	5	-21	131337.806404399
-7	5	-21	132840.625162735
-6	5	-21	132122.402112641
-5	5	-21	132618.479351282
-4	5	-21	130262.823715704
-3	5	-21	126164.619629223
-2	5	-21	123230.00098048
-1	5	-21	122445.708851773
0	5	-21	122520.850211443
1	5	-21	122445.708851773
2	5	-21	123230.00098048
3	5	-21	126164.619629223
4	5	-21	130262.823715704
5	5	-21	132618.479351282
6	5	-21	132122.402112641
7	5	-21	132840.625162735
8	5	-21	131337.806404399
9	5	-21	129266.334998631
10	5	-21	124970.744295667
11	5	-21	120289.363237525
12	5	-21	115584.272633258
13	5	-21	111788.3115534
14	5	-21	108608.099001723
15	5	-21	104616.768222572
16	5	-21	102222.912791216
17	5	-21	100479.955719594
18	5	-21	100660.033795489
-18	6	-21	98268.0927229277
-17	6	-21	98839.5156091196
-16	6	-21	101261.659269446
-15	6	-21	103763.376988707
-14	6	-21	106674.051973218
-13	6	-21	110792.145078949
-12	6	-21	115096.662074337
-11	6	-21	117953.88237212
-10	6	-21	124010.091446991
-9	6	-21	132492.384097121
-8	6	-21	141307.665409675
-7	6	-21	136522.987975701
-6	6	-21	135064.329455974
-5	6	-21	132122.402112641
-4	6	-21	131603.442246289
-3	6	-21	129065.019249232
-2	6	-21	124233.114867589
-1	6	-21	120627.767096204
0	6	-21	121331.322586762
1	6	-21	120627.767096204
2	6	-21	124233.114867589
3	6	-21	129065.019249232
4	6	-21	131603.442246289
5	6	-21	132122.402112641
6	6	-21	135064.329455974
7	6	-21	136522.987975701
8	6	-21	141307.665409675
9	6	-21	132492.384097121
10	6	-21	124010.091446991
11	6	-21	117953.88237212
12	6	-21	115096.662074337
13	6	-21	110792.145078949
14	6	-21	106674.051973218
15	6	-21	103763.376988707
16	6	-21	101261.659269446
17	6	-21	98839.5156091196
18	6	-21	98268.0927229277
-18	7	-21	98790.5913111996
-17	7	-21	98982.5139115063
-16	7	-21	100525.876830945
-15	7	-21	101870.527828781
-14	7	-21	104961.937406909
-13	7	-21	110731.74630676
-12	7	-21	113568.520093355
-11	7	-21	116898.748053772
-10	7	-21	122296.790122337
-9	7	-21	135247.52090456
-8	7	-21	138693.513279121
-7	7	-21	147764.853733878
-6	7	-21	136522.987975701
-5	7	-21	132840.625162735
-4	7	-21	131371.347044567
-3	7	-21	129225.709983024
-2	7	-21	122271.16407701
-1	7	-21	120611.206626643
0	7	-21	120285.286360636
1	7	-21	120611.206626643
2	7	-21	122271.16407701
3	7	-21	129225.709983024
4	7	-21	131371.347044567
5	7	-21	132840.625162735
6	7	-21	136522.987975701
7	7	-21	147764.853733878
8	7	-21	138693.513279121
9	7	-21	135247.52090456
10	7	-21	122296.790122337
11	7	-21	116898.748053772
12	7	-21	113568.520093355
13	7	-21	110731.74630676
14	7	-21	104961.937406909
15	7	-21	101870.527828781
16	7	-21	100525.876830945
17	7	-21	98982.5139115063
18	7	-21	98790.5913111996
-17	8	-21	98656.4781539394
-16	8	-21	99202.8835484679
-15	8	-21	99684.0435133749
-14	8	-21	103880.531163467
-13	8	-21	108415.490715081
-12	8	-21	112097.394128792
-11	8	-21	114856.242458926
-10	8	-21	122345.876127612
-9	8	-21	130370.8680504
-8	8	-21	139883.972166468
-7	8	-21	138693.513279121
-6	8	-21	141307.665409675
-5	8	-21	131337.806404399
-4	8	-21	129206.172927236
-3	8	-21	126796.657297677
-2	8	-21	123378.078848652
-1	8	-21	117850.16867971
0	8	-21	115623.605619771
1	8	-21	117850.16867971
2	8	-21	123378.078848652
3	8	-21	126796.657297677
4	8	-21	129206.172927236
5	8	-21	131337.806404399
6	8	-21	141307.665409675
7	8	-21	138693.513279121
8	8	-21	139883.972166468
9	8	-21	130370.8680504
10	8	-21	122345.876127612
11	8	-21	114856.242458926
12	8	-21	112097.394128792
13	8	-21	108415.490715081
14	8	-21	103880.531163467
15	8	-21	99684.0435133749
16	8	-21	99202.8835484679
17	8	-21	98656.4781539394
-17	9	-21	99390.6687334723
-16	9	-21	100088.057039839
-15	9	-21	100754.672238528
-14	9	-21	103190.627082918
-13	9	-21	106688.264417657
-12	9	-21	110773.941711414
-11	9	-21	113847.325677383
-10	9	-21	121551.586033235
-9	9	-21	125551.206420003
-8	9	-21	130370.8680504
-7	9	-21	135247.52090456
-6	9	-21	132492.384097121
-5	9	-21	129266.334998631
-4	9	-21	124614.783141557
-3	9	-21	122537.863018568
-2	9	-21	119759.178910209
-1	9	-21	116175.116900651
0	9	-21	115328.065744146
1	9	-21	116175.116900651
2	9	-21	119759.178910209
3	9	-21	122537.863018568
4	9	-21	124614.783141557
5	9	-21	129266.334998631
6	9	-21	132492.384097121
7	9	-21	135247.52090456
8	9	-21	130370.8680504
9	9	-21	125551.206420003
10	9	-21	121551.586033235
11	9	-21	113847.325677383
12	9	-21	110773.941711414
13	9	-21	106688.264417657
14	9	-21	103190.627082918
15	9	-21	100754.672238528
16	9	-21	100088.057039839
17	9	-21	99390.6687334723
-16	10	-21	102881.748383366
-15	10	-21	103499.897200188
-14	10	-21	103939.611590432
-13	10	-21	105376.71206714
-12	10	-21	110655.384941496
-11	10	-21	113911.949151318
-10	10	-21	116642.040129724
-9	10	-21	121551.586033235
-8	10	-21	122345.876127612
-7	10	-21	122296.790122337
-6	10	-21	124010.091446991
-5	10	-21	124970.744295667
-4	10	-21	121792.851532827
-3	10	-21	116898.199484732
-2	10	-21	116804.492132032
-1	10	-21	114655.953288112
0	10	-21	113624.537211877
1	10	-21	114655.953288112
2	10	-21	116804.492132032
3	10	-21	116898.199484732
4	10	-21	121792.851532827
5	10	-21	124970.744295667
6	10	-21	124010.091446991
7	10	-21	122296.790122337
8	10	-21	122345.876127612
9	10	-21	121551.586033235
10	10	-21	116642.040129724
11	10	-21	113911.949151318
12	10	-21	110655.384941496
13	10	-21	105376.71206714
14	10	-21	103939.611590432
15	10	-21	103499.897200188
16	10	-21	102881.748383366
-16	11	-21	106948.409575746
-15	11	-21	107405.887565299
-14	11	-21	106307.495354377
-13	11	-21	105355.934665885
-12	11	-21	107596.835729695
-11	11	-21	112221.851164795
-10	11	-21	113911.949151318
-9	11	-21	113847.325677383
-8	11	-21	114856.242458926
-7	11	-21	116898.748053772
-6	11	-21	117953.88237212
-5	11	-21	120289.363237525
-4	11	-21	120183.303902123
-3	11	-21	117413.228181457
-2	11	-21	114301.303856484
-1	11	-21	112620.724017463
0	11	-21	114090.503757116
1	11	-21	112620.724017463
2	11	-21	114301.303856484
3	11	-21	117413.228181457
4	11	-21	120183.303902123
5	11	-21	120289.363237525
6	11	-21	117953.88237212
7	11	-21	116898.748053772
8	11	-21	114856.242458926
9	11	-21	113847.325677383
10	11	-21	113911.949151318
11	11	-21	112221.851164795
12	11	-21	107596.835729695
13	11	-21	105355.934665885
14	11	-21	106307.495354377
15	11	-21	107405.887565299
16	11	-21	106948.409575746
-15	12	-21	110654.864963345
-14	12	-21	109843.039288769
-13	12	-21	110251.32754512
-12	12	-21	105938.933761145
-11	12	-21	107596.835729695
-10	12	-21	110655.384941496
-9	12	-21	110773.941711414
-8	12	-21	112097.394128792
-7	12	-21	113568.520093355
-6	12	-21	115096.662074337
-5	12	-21	115584.272633258
-4	12	-21	115792.142443278
-3	12	-21	113041.661652912
-2	12	-21	113469.685482058
-1	12	-21	114020.321724567
0	12	-21	112831.939357158
1	12	-21	114020.321724567
2	12	-21	113469.685482058
3	12	-21	113041.661652912
4	12	-21	115792.142443278
5	12	-21	115584.272633258
6	12	-21	115096.662074337
7	12	-21	113568.520093355
8	12	-21	112097.394128792
9	12	-21	110773.941711414
10	12	-21	110655.384941496
11	12	-21	107596.835729695
12	12	-21	105938.933761145
13	12	-21	110251.32754512
14	12	-21	109843.039288769
15	12	-21	110654.864963345
-14	13	-21	111704.166367669
-13	13	-21	110472.804262659
-12	13	-21	110251.32754512
-11	13	-21	105355.934665885
-10	13	-21	105376.71206714
-9	13	-21	106688.264417657
-8	13	-21	108415.490715081
-7	13	-21	110731.74630676
-6	13	-21	110792.145078949
-5	13	-21	111788.3115534
-4	13	-21	112120.562270217
-3	13	-21	112501.022497205
-2	13	-21	110272.791237608
-1	13	-21	112308.412078482
0	13	-21	116215.200863371
1	13	-21	112308.412078482
2	13	-21	110272.791237608
3	13	-21	112501.022497205
4	13	-21	112120.562270217
5	13	-21	111788.3115534
6	13	-21	110792.145078949
7	13	-21	110731.74630676
8	13	-21	108415.490715081
9	13	-21	106688.264417657
10	13	-21	105376.71206714
11	13	-21	105355.934665885
12	13	-21	110251.32754512
13	13	-21	110472.804262659
14	13	-21	111704.166367669
-13	14	-21	111704.166367669
-12	14	-21	109843.039288769
-11	14	-21	106307.495354377
-10	14	-21	103939.611590432
-9	14	-21	103190.627082918
-8	14	-21	103880.531163467
-7	14	-21	104961.937406909
-6	14	-21	106674.051973218
-5	14	-21	108608.099001723
-4	14	-21	109582.258079725
-3	14	-21	108388.86595134
-2	14	-21	107267.755901368
-1	14	-21	109738.56217495
0	14	-21	110335.583536927
1	14	-21	109738.56217495
2	14	-21	107267.755901368
3	14	-21	108388.86595134
4	14	-21	109582.258079725
5	14	-21	108608.099001723
6	14	-21	106674.051973218
7	14	-21	104961.937406909
8	14	-21	103880.531163467
9	14	-21	103190.627082918
10	14	-21	103939.611590432
11	14	-21	106307.495354377
12	14	-21	109843.039288769
13	14	-21	111704.166367669
-12	15	-21	110654.864963345
-11	15	-21	107405.887565299
-10	15	-21	103499.897200188
-9	15	-21	100754.672238528
-8	15	-21	99684.0435133749
-7	15	-21	101870.527828781
-6	15	-21	103763.376988707
-5	15	-21	104616.768222572
-4	15	-21	105272.131784975
-3	15	-21	105663.665878134
-2	15	-21	107300.010673682
-1	15	-21	107691.852232844
0	15	-21	109914.987749489
1	15	-21	107691.852232844
2	15	-21	107300.010673682
3	15	-21	105663.665878134
4	15	-21	105272.131784975
5	15	-21	104616.768222572
6	15	-21	103763.376988707
7	15	-21	101870.527828781
8	15	-21	99684.0435133749
9	15	-21	100754.672238528
10	15	-21	103499.897200188
11	15	-21	107405.887565299
12	15	-21	110654.864963345
-11	16	-21	106948.409575746
-10	16	-21	102881.748383366
-9	16	-21	100088.057039839
-8	16	-21	99202.8835484679
-7	16	-21	100525.876830945
-6	16	-21	101261.659269446
-5	16	-21	102222.912791216
-4	16	-21	102891.186534659
-3	16	-21	104530.273109637
-2	16	-21	105368.438113247
-1	16	-21	107769.794500681
0	16	-21	110129.236669235
1	16	-21	107769.794500681
2	16	-21	105368.438113247
3	16	-21	104530.273109637
4	16	-21	102891.186534659
5	16	-21	102222.912791216
6	16	-21	101261.659269446
7	16	-21	100525.876830945
8	16	-21	99202.8835484679
9	16	-21	100088.057039839
10	16	-21	102881.748383366
11	16	-21	106948.409575746
-9	17	-21	99390.6687334723
-8	17	-21	98656.4781539394
-7	17	-21	98982.5139115063
-6	17	-21	98839.5156091196
-5	17	-21	100479.955719594
-4	17	-21	100957.110402948
-3	17	-21	102702.319133466
-2	17	-21	106394.137807443
-1	17	-21	109002.511702952
0	17	-21	109581.461875242
1	17	-21	109002.511702952
2	17	-21	106394.137807443
3	17	-21	102702.319133466
4	17	-21	100957.110402948
5	17	-21	100479.955719594
6	17	-21	98839.5156091196
7	17	-21	98982.5139115063
8	17	-21	98656.4781539394
9	17	-21	99390.6687334723
-7	18	-21	98790.5913111996
-6	18	-21	98268.0927229277
-5	18	-21	100660.033795489
-4	18	-21	102726.018256167
-3	18	-21	102234.856900165
-2	18	-21	104755.267800061
-1	18	-21	108431.271408945
0	18	-21	110840.652628258
1	18	-21	108431.271408945
2	18	-21	104755.267800061
3	18	-21	102234.856900165
4	18	-21	102726.018256167
5	18	-21	100660.033795489
6	18	-21	98268.0927229277
7	18	-21	98790.5913111996
-4	19	-21	101488.914098282
-3	19	-21	103333.158371036
-2	19	-21	106663.531008648
-1	19	-21	108654.400668475
0	19	-21	107284.749853441
1	19	-21	108654.400668475
2	19	-21	106663.531008648
3	19	-21	103333.158371036
4	19	-21	101488.914098282
-5	-23	-20	102229.722901306
-4	-23	-20	101683.954526425
-3	-23	-20	100791.702920495
-2	-23	-20	101889.880744241
-1	-23	-20	100765.335488513
0	-23	-20	98092.9688690005
1	-23	-20	100765.335488513
2	-23	-20	101889.880744241
3	-23	-20	100791.702920495
4	-23	-20	101683.954526425
5	-23	-20	102229.722901306
-8	-22	-20	104298.742286019
-7	-22	-20	105070.562518223
-6	-22	-20	101465.883023464
-5	-22	-20	99858.416346902
-4	-22	-20	99780.1970465145
-3	-22	-20	101952.145621045
-2	-22	-20	103213.088681604
-1	-22	-20	102967.939316534
0	-22	-20	104267.345168152
1	-22	-20	102967.939316534
2	-22	-20	103213.088681604
3	-22	-20	101952.145621045
4	-22	-20	99780.1970465145
5	-22	-20	99858.416346902
6	-22	-20	101465.883023464
7	-22	-20	105070.562518223
8	-22	-20	104298.742286019
-10	-21	-20	100970.980231877
-9	-21	-20	101469.744038357
-8	-21	-20	105616.035668847
-7	-21	-20	104831.667224209
-6	-21	-20	103972.366364133
-5	-21	-20	100383.684230882
-4	-21	-20	101257.126968826
-3	-21	-20	102973.614057734
-2	-21	-20	105570.071346841
-1	-21	-20	106971.563210259
0	-21	-20	108146.233276388
1	-21	-20	106971.563210259
2	-21	-20	105570.071346841
3	-21	-20	102973.614057734
4	-21	-20	101257.126968826
5	-21	-20	100383.684230882
6	-21	-20	103972.366364133
7	-21	-20	104831.667224209
8	-21	-20	105616.035668847
9	-21	-20	101469.744038357
10	-21	-20	100970.980231877
-12	-20	-20	103037.664495625
-11	-20	-20	101028.354507164
-10	-20	-20	101172.53773233
-9	-20	-20	103767.283478277
-8	-20	-20	105608.247494756
-7	-20	-20	106416.183893096
-6	-20	-20	104203.197123736
-5	-20	-20	103296.1380411
-4	-20	-20	104388.821933142
-3	-20	-20	105329.702943071
-2	-20	-20	106691.177012664
-1	-20	-20	109392.671323646
0	-20	-20	112544.936283965
1	-20	-20	109392.671323646
2	-20	-20	106691.177012664
3	-20	-20	105329.702943071
4	-20	-20	104388.821933142
5	-20	-20	103296.1380411
6	-20	-20	104203.197123736
7	-20	-20	106416.183893096
8	-20	-20	105608.247494756
9	-20	-20	103767.283478277
10	-20	-20	101172.53773233
11	-20	-20	101028.354507164
12	-20	-20	103037.664495625
-14	-19	-20	105472.918079098
-13	-19	-20	106416.39390668
-12	-19	-20	104036.588078246
-11	-19	-20	104693.257255445
-10	-19	-20	104694.488253744
-9	-19	-20	106081.026422558
-8	-19	-20	106211.355830636
-7	-19	-20	106048.686830464
-6	-19	-20	106344.221295978
-5	-19	-20	108896.044711557
-4	-19	-20	108385.58500858
-3	-19	-20	106765.461768461
-2	-19	-20	107716.358753412
-1	-19	-20	110463.325181556
0	-19	-20	113339.187787957
1	-19	-20	110463.325181556
2	-19	-20	107716.358753412
3	-19	-20	106765.461768461
4	-19	-20	108385.58500858
5	-19	-20	108896.044711557
6	-19	-20	106344.221295978
7	-19	-20	106048.686830464
8	-19	-20	106211.355830636
9	-19	-20	106081.026422558
10	-19	-20	104694.488253744
11	-19	-20	104693.257255445
12	-19	-20	104036.588078246
13	-19	-20	106416.39390668
14	-19	-20	105472.918079098
-15	-18	-20	104723.744807376
-14	-18	-20	105769.825087368
-13	-18	-20	106069.762899198
-12	-18	-20	107438.536693822
-11	-18	-20	108307.065939202
-10	-18	-20	109307.826673167
-9	-18	-20	108826.788963224
-8	-18	-20	109041.868805893
-7	-18	-20	110832.74844346
-6	-18	-20	114486.389126026
-5	-18	-20	115487.283729408
-4	-18	-20	116135.060144203
-3	-18	-20	111633.709920466
-2	-18	-20	114534.589208418
-1	-18	-20	116992.239868699
0	-18	-20	116902.572747121
1	-18	-20	116992.239868699
2	-18	-20	114534.589208418
3	-18	-20	111633.709920466
4	-18	-20	116135.060144203
5	-18	-20	115487.283729408
6	-18	-20	114486.389126026
7	-18	-20	110832.74844346
8	-18	-20	109041.868805893
9	-18	-20	108826.788963224
10	-18	-20	109307.826673167
11	-18	-20	108307.065939202
12	-18	-20	107438.536693822
13	-18	-20	106069.762899198
14	-18	-20	105769.825087368
15	-18	-20	104723.744807376
-16	-17	-20	109493.711242089
-15	-17	-20	109050.930912441
-14	-17	-20	109281.531930518
-13	-17	-20	111008.1885336
-12	-17	-20	111571.826363224
-11	-17	-20	112025.575447951
-10	-17	-20	111814.37329158
-9	-17	-20	112854.182625682
-8	-17	-20	113152.955012437
-7	-17	-20	115335.65548335
-6	-17	-20	120738.152811104
-5	-17	-20	124642.852737826
-4	-17	-20	120944.280494989
-3	-17	-20	120835.000476112
-2	-17	-20	122392.926519454
-1	-17	-20	122245.03509531
0	-17	-20	121962.273994301
1	-17	-20	122245.03509531
2	-17	-20	122392.926519454
3	-17	-20	120835.000476112
4	-17	-20	120944.280494989
5	-17	-20	124642.852737826
6	-17	-20	120738.152811104
7	-17	-20	115335.65548335
8	-17	-20	113152.955012437
9	-17	-20	112854.182625682
10	-17	-20	111814.37329158
11	-17	-20	112025.575447951
12	-17	-20	111571.826363224
13	-17	-20	111008.1885336
14	-17	-20	109281.531930518
15	-17	-20	109050.930912441
16	-17	-20	109493.711242089
-17	-16	-20	109493.711242089
-16	-16	-20	112811.231338201
-15	-16	-20	112922.070025493
-14	-16	-20	114420.228688563
-13	-16	-20	116051.967266964
-12	-16	-20	119605.763031223
-11	-16	-20	115403.897655161
-10	-16	-20	115284.055183469
-9	-16	-20	118138.216524387
-8	-16	-20	121248.592716155
-7	-16	-20	122848.102550369
-6	-16	-20	123374.654696807
-5	-16	-20	127967.777844858
-4	-16	-20	125532.529205508
-3	-16	-20	126241.764098567
-2	-16	-20	126286.514741644
-1	-16	-20	123686.654168988
0	-16	-20	119938.888216676
1	-16	-20	123686.654168988
2	-16	-20	126286.514741644
3	-16	-20	126241.764098567
4	-16	-20	125532.529205508
[truncated: 218,262 more rows]
