# Supplementary material for: Robust total X-ray scattering workflow to study correlated motion of proteins in crystals
Source: Nat Commun. 2023 Mar 3;14:1228. doi: 10.1038/s41467-023-36734-3 (PMC9984388; doi:10.1038/s41467-023-36734-3)
Supplement: Supplementary file 4 — Source Data [file 41467_2023_36734_MOESM4_ESM.zip › source_data_fig6/md.csv]

h	k	l	I
-13	-50	-24	71878.18625
-12	-50	-24	71483.6775
-11	-50	-24	72420.79375
-10	-50	-24	72814.89
-9	-50	-24	73433.48375
-8	-50	-24	74019.565
-7	-50	-24	74702.20375
-6	-50	-24	74260.65875
-5	-50	-24	75170.93375
-4	-50	-24	74805.16625
-3	-50	-24	75113.97125
-2	-50	-24	75790.4475
-1	-50	-24	75816.24375
0	-50	-24	76663.725
1	-50	-24	75816.24375
2	-50	-24	75790.4475
3	-50	-24	75113.97125
4	-50	-24	74805.16625
5	-50	-24	75170.93375
6	-50	-24	74260.65875
7	-50	-24	74702.20375
8	-50	-24	74019.565
9	-50	-24	73433.48375
10	-50	-24	72814.89
11	-50	-24	72420.79375
12	-50	-24	71483.6775
13	-50	-24	71878.18625
-16	-49	-24	72345.575
-15	-49	-24	73067.31375
-14	-49	-24	73464.9325
-13	-49	-24	74413.965
-12	-49	-24	74034.0775
-11	-49	-24	74497.36875
-10	-49	-24	74947.6125
-9	-49	-24	75998.1675
-8	-49	-24	76662.6775
-7	-49	-24	76166.37875
-6	-49	-24	76529.385
-5	-49	-24	75942.145
-4	-49	-24	75986.55125
-3	-49	-24	74986.79
-2	-49	-24	75132.39125
-1	-49	-24	75215.45625
0	-49	-24	75393.645
1	-49	-24	75215.45625
2	-49	-24	75132.39125
3	-49	-24	74986.79
4	-49	-24	75986.55125
5	-49	-24	75942.145
6	-49	-24	76529.385
7	-49	-24	76166.37875
8	-49	-24	76662.6775
9	-49	-24	75998.1675
10	-49	-24	74947.6125
11	-49	-24	74497.36875
12	-49	-24	74034.0775
13	-49	-24	74413.965
14	-49	-24	73464.9325
15	-49	-24	73067.31375
16	-49	-24	72345.575
-19	-48	-24	70807.88
-18	-48	-24	73903.35625
-17	-48	-24	73600.49875
-16	-48	-24	75059.1675
-15	-48	-24	75367.88125
-14	-48	-24	75531.80875
-13	-48	-24	76717.16125
-12	-48	-24	75884.12375
-11	-48	-24	77472.6575
-10	-48	-24	77274.32875
-9	-48	-24	78198.97375
-8	-48	-24	78139.71375
-7	-48	-24	77815.685
-6	-48	-24	77238.01125
-5	-48	-24	77278.4125
-4	-48	-24	77127.11375
-3	-48	-24	76879.6925
-2	-48	-24	76476.0925
-1	-48	-24	76412.8925
0	-48	-24	76273.4825
1	-48	-24	76412.8925
2	-48	-24	76476.0925
3	-48	-24	76879.6925
4	-48	-24	77127.11375
5	-48	-24	77278.4125
6	-48	-24	77238.01125
7	-48	-24	77815.685
8	-48	-24	78139.71375
9	-48	-24	78198.97375
10	-48	-24	77274.32875
11	-48	-24	77472.6575
12	-48	-24	75884.12375
13	-48	-24	76717.16125
14	-48	-24	75531.80875
15	-48	-24	75367.88125
16	-48	-24	75059.1675
17	-48	-24	73600.49875
18	-48	-24	73903.35625
19	-48	-24	70807.88
-21	-47	-24	70355.08
-20	-47	-24	72275.36
-19	-47	-24	73896.4025
-18	-47	-24	75140.6125
-17	-47	-24	75569.36
-16	-47	-24	77156.88375
-15	-47	-24	77376.8475
-14	-47	-24	78391.265
-13	-47	-24	78054.94125
-12	-47	-24	78645.33375
-11	-47	-24	79354.395
-10	-47	-24	79375.30125
-9	-47	-24	79551.8625
-8	-47	-24	79181.77625
-7	-47	-24	79438.88625
-6	-47	-24	78868.96625
-5	-47	-24	78526.20125
-4	-47	-24	78027.71375
-3	-47	-24	78279.51375
-2	-47	-24	77824.35
-1	-47	-24	76890.03625
0	-47	-24	76365.7725
1	-47	-24	76890.03625
2	-47	-24	77824.35
3	-47	-24	78279.51375
4	-47	-24	78027.71375
5	-47	-24	78526.20125
6	-47	-24	78868.96625
7	-47	-24	79438.88625
8	-47	-24	79181.77625
9	-47	-24	79551.8625
10	-47	-24	79375.30125
11	-47	-24	79354.395
12	-47	-24	78645.33375
13	-47	-24	78054.94125
14	-47	-24	78391.265
15	-47	-24	77376.8475
16	-47	-24	77156.88375
17	-47	-24	75569.36
18	-47	-24	75140.6125
19	-47	-24	73896.4025
20	-47	-24	72275.36
21	-47	-24	70355.08
-23	-46	-24	68580.465
-22	-46	-24	70170.875
-21	-46	-24	71921.12375
-20	-46	-24	74009.66125
-19	-46	-24	74858.20625
-18	-46	-24	75779.28375
-17	-46	-24	77200.8475
-16	-46	-24	77813.815
-15	-46	-24	78973.855
-14	-46	-24	78465.6525
-13	-46	-24	79018.86375
-12	-46	-24	79537.27
-11	-46	-24	80455.40125
-10	-46	-24	80388.62875
-9	-46	-24	80367.15375
-8	-46	-24	79521.8375
-7	-46	-24	80475.61625
-6	-46	-24	81143.76625
-5	-46	-24	81175.01375
-4	-46	-24	80299.2375
-3	-46	-24	81261.21875
-2	-46	-24	79055.85
-1	-46	-24	77405.60125
0	-46	-24	76927.3975
1	-46	-24	77405.60125
2	-46	-24	79055.85
3	-46	-24	81261.21875
4	-46	-24	80299.2375
5	-46	-24	81175.01375
6	-46	-24	81143.76625
7	-46	-24	80475.61625
8	-46	-24	79521.8375
9	-46	-24	80367.15375
10	-46	-24	80388.62875
11	-46	-24	80455.40125
12	-46	-24	79537.27
13	-46	-24	79018.86375
14	-46	-24	78465.6525
15	-46	-24	78973.855
16	-46	-24	77813.815
17	-46	-24	77200.8475
18	-46	-24	75779.28375
19	-46	-24	74858.20625
20	-46	-24	74009.66125
21	-46	-24	71921.12375
22	-46	-24	70170.875
23	-46	-24	68580.465
-25	-45	-24	67803.09
-24	-45	-24	69211.0275
-23	-45	-24	70280.295
-22	-45	-24	71516.54375
-21	-45	-24	72858.4175
-20	-45	-24	73947.365
-19	-45	-24	75629.44375
-18	-45	-24	77377.585
-17	-45	-24	78351.17
-16	-45	-24	78584.95
-15	-45	-24	79822.35125
-14	-45	-24	78169.025
-13	-45	-24	78341.58
-12	-45	-24	79994.8225
-11	-45	-24	80248.58875
-10	-45	-24	79823.73125
-9	-45	-24	80063.29625
-8	-45	-24	78918.3125
-7	-45	-24	79724.52125
-6	-45	-24	81289.79625
-5	-45	-24	83002.5975
-4	-45	-24	82685.7325
-3	-45	-24	80493.44
-2	-45	-24	79552.3525
-1	-45	-24	78346.3975
0	-45	-24	77595.07
1	-45	-24	78346.3975
2	-45	-24	79552.3525
3	-45	-24	80493.44
4	-45	-24	82685.7325
5	-45	-24	83002.5975
6	-45	-24	81289.79625
7	-45	-24	79724.52125
8	-45	-24	78918.3125
9	-45	-24	80063.29625
10	-45	-24	79823.73125
11	-45	-24	80248.58875
12	-45	-24	79994.8225
13	-45	-24	78341.58
14	-45	-24	78169.025
15	-45	-24	79822.35125
16	-45	-24	78584.95
17	-45	-24	78351.17
18	-45	-24	77377.585
19	-45	-24	75629.44375
20	-45	-24	73947.365
21	-45	-24	72858.4175
22	-45	-24	71516.54375
23	-45	-24	70280.295
24	-45	-24	69211.0275
25	-45	-24	67803.09
-27	-44	-24	68088.92375
-26	-44	-24	68646.36625
-25	-44	-24	69619.72375
-24	-44	-24	70322.0725
-23	-44	-24	71731.7625
-22	-44	-24	72665.29
-21	-44	-24	73712.0175
-20	-44	-24	74344.72375
-19	-44	-24	75710.52875
-18	-44	-24	78149.90125
-17	-44	-24	78075.68
-16	-44	-24	78535.7525
-15	-44	-24	78240.72375
-14	-44	-24	77936.23125
-13	-44	-24	78022.7375
-12	-44	-24	79039.50875
-11	-44	-24	79240.325
-10	-44	-24	78761.97
-9	-44	-24	77711.3525
-8	-44	-24	78661.13375
-7	-44	-24	79097.4475
-6	-44	-24	81667.9175
-5	-44	-24	80183.805
-4	-44	-24	81034.185
-3	-44	-24	80385.3475
-2	-44	-24	79942.49625
-1	-44	-24	79237.53125
0	-44	-24	80064.6025
1	-44	-24	79237.53125
2	-44	-24	79942.49625
3	-44	-24	80385.3475
4	-44	-24	81034.185
5	-44	-24	80183.805
6	-44	-24	81667.9175
7	-44	-24	79097.4475
8	-44	-24	78661.13375
9	-44	-24	77711.3525
10	-44	-24	78761.97
11	-44	-24	79240.325
12	-44	-24	79039.50875
13	-44	-24	78022.7375
14	-44	-24	77936.23125
15	-44	-24	78240.72375
16	-44	-24	78535.7525
17	-44	-24	78075.68
18	-44	-24	78149.90125
19	-44	-24	75710.52875
20	-44	-24	74344.72375
21	-44	-24	73712.0175
22	-44	-24	72665.29
23	-44	-24	71731.7625
24	-44	-24	70322.0725
25	-44	-24	69619.72375
26	-44	-24	68646.36625
27	-44	-24	68088.92375
-28	-43	-24	67526.8775
-27	-43	-24	69071.2625
-26	-43	-24	70780.72
-25	-43	-24	71446.8475
-24	-43	-24	71806.125
-23	-43	-24	72449.52625
-22	-43	-24	73978.63625
-21	-43	-24	74602.225
-20	-43	-24	75947.91125
-19	-43	-24	76807.50125
-18	-43	-24	78099.03375
-17	-43	-24	78638.60375
-16	-43	-24	78551.13875
-15	-43	-24	78445.7825
-14	-43	-24	78041.495
-13	-43	-24	78210.1075
-12	-43	-24	77257.96125
-11	-43	-24	77685.88
-10	-43	-24	77816.32125
-9	-43	-24	78416.08375
-8	-43	-24	78889.97125
-7	-43	-24	79649.3775
-6	-43	-24	78817.97625
-5	-43	-24	78552.3025
-4	-43	-24	78798.2575
-3	-43	-24	80118.405
-2	-43	-24	79398.27
-1	-43	-24	80905.7425
0	-43	-24	80758.3975
1	-43	-24	80905.7425
2	-43	-24	79398.27
3	-43	-24	80118.405
4	-43	-24	78798.2575
5	-43	-24	78552.3025
6	-43	-24	78817.97625
7	-43	-24	79649.3775
8	-43	-24	78889.97125
9	-43	-24	78416.08375
10	-43	-24	77816.32125
11	-43	-24	77685.88
12	-43	-24	77257.96125
13	-43	-24	78210.1075
14	-43	-24	78041.495
15	-43	-24	78445.7825
16	-43	-24	78551.13875
17	-43	-24	78638.60375
18	-43	-24	78099.03375
19	-43	-24	76807.50125
20	-43	-24	75947.91125
21	-43	-24	74602.225
22	-43	-24	73978.63625
23	-43	-24	72449.52625
24	-43	-24	71806.125
25	-43	-24	71446.8475
26	-43	-24	70780.72
27	-43	-24	69071.2625
28	-43	-24	67526.8775
-30	-42	-24	66892.855
-29	-42	-24	67588.52625
-28	-42	-24	68499.06375
-27	-42	-24	69990.57125
-26	-42	-24	72336.665
-25	-42	-24	72481.865
-24	-42	-24	73390.36
-23	-42	-24	73892.95125
-22	-42	-24	75053.00875
-21	-42	-24	76012.9175
-20	-42	-24	77002.21875
-19	-42	-24	79010.165
-18	-42	-24	79350.04625
-17	-42	-24	79156.04625
-16	-42	-24	80191.42375
-15	-42	-24	79649.83375
-14	-42	-24	79050.1275
-13	-42	-24	78596.1225
-12	-42	-24	78754.49
-11	-42	-24	78400.5475
-10	-42	-24	77885.9725
-9	-42	-24	78195.62125
-8	-42	-24	78939.27375
-7	-42	-24	78755.7125
-6	-42	-24	78376.695
-5	-42	-24	78629.105
-4	-42	-24	78845.7475
-3	-42	-24	79206.75
-2	-42	-24	80235.1675
-1	-42	-24	80693.905
0	-42	-24	81464.2
1	-42	-24	80693.905
2	-42	-24	80235.1675
3	-42	-24	79206.75
4	-42	-24	78845.7475
5	-42	-24	78629.105
6	-42	-24	78376.695
7	-42	-24	78755.7125
8	-42	-24	78939.27375
9	-42	-24	78195.62125
10	-42	-24	77885.9725
11	-42	-24	78400.5475
12	-42	-24	78754.49
13	-42	-24	78596.1225
14	-42	-24	79050.1275
15	-42	-24	79649.83375
16	-42	-24	80191.42375
17	-42	-24	79156.04625
18	-42	-24	79350.04625
19	-42	-24	79010.165
20	-42	-24	77002.21875
21	-42	-24	76012.9175
22	-42	-24	75053.00875
23	-42	-24	73892.95125
24	-42	-24	73390.36
25	-42	-24	72481.865
26	-42	-24	72336.665
27	-42	-24	69990.57125
28	-42	-24	68499.06375
29	-42	-24	67588.52625
30	-42	-24	66892.855
-31	-41	-24	67104.98375
-30	-41	-24	67867.6725
-29	-41	-24	68378.25
-28	-41	-24	70038.11
-27	-41	-24	71585.31
-26	-41	-24	73312.05625
-25	-41	-24	75176.4925
-24	-41	-24	75162.01
-23	-41	-24	76817.12125
-22	-41	-24	77706.9875
-21	-41	-24	78649.4425
-20	-41	-24	79258.30625
-19	-41	-24	80245.3625
-18	-41	-24	80824.0275
-17	-41	-24	81439.25875
-16	-41	-24	80995.83125
-15	-41	-24	81689.34875
-14	-41	-24	80704.27625
-13	-41	-24	80872.4575
-12	-41	-24	79890.58375
-11	-41	-24	78630.3175
-10	-41	-24	77716.27125
-9	-41	-24	77494.0275
-8	-41	-24	78694.045
-7	-41	-24	78985.71625
-6	-41	-24	78401.5725
-5	-41	-24	79944.95
-4	-41	-24	80036.275
-3	-41	-24	81150.4825
-2	-41	-24	80748.34125
-1	-41	-24	81997.455
0	-41	-24	81644.1075
1	-41	-24	81997.455
2	-41	-24	80748.34125
3	-41	-24	81150.4825
4	-41	-24	80036.275
5	-41	-24	79944.95
6	-41	-24	78401.5725
7	-41	-24	78985.71625
8	-41	-24	78694.045
9	-41	-24	77494.0275
10	-41	-24	77716.27125
11	-41	-24	78630.3175
12	-41	-24	79890.58375
13	-41	-24	80872.4575
14	-41	-24	80704.27625
15	-41	-24	81689.34875
16	-41	-24	80995.83125
17	-41	-24	81439.25875
18	-41	-24	80824.0275
19	-41	-24	80245.3625
20	-41	-24	79258.30625
21	-41	-24	78649.4425
22	-41	-24	77706.9875
23	-41	-24	76817.12125
24	-41	-24	75162.01
25	-41	-24	75176.4925
26	-41	-24	73312.05625
27	-41	-24	71585.31
28	-41	-24	70038.11
29	-41	-24	68378.25
30	-41	-24	67867.6725
31	-41	-24	67104.98375
-32	-40	-24	68258.28625
-31	-40	-24	69080.72625
-30	-40	-24	69977.9725
-29	-40	-24	70309.47875
-28	-40	-24	71562.8525
-27	-40	-24	72970.20125
-26	-40	-24	74413.96625
-25	-40	-24	76097.85375
-24	-40	-24	77858.68375
-23	-40	-24	79775.73375
-22	-40	-24	80603.03125
-21	-40	-24	80277.33875
-20	-40	-24	81621.34375
-19	-40	-24	81585.8225
-18	-40	-24	81257.6625
-17	-40	-24	81887.11375
-16	-40	-24	82889.5675
-15	-40	-24	83130.66375
-14	-40	-24	83458.85
-13	-40	-24	83232.445
-12	-40	-24	80778.7325
-11	-40	-24	78448.755
-10	-40	-24	77887.83125
-9	-40	-24	78400.59
-8	-40	-24	78765.56875
-7	-40	-24	79128.0275
-6	-40	-24	79577.51375
-5	-40	-24	80498.3475
-4	-40	-24	80958.08375
-3	-40	-24	82085.99
-2	-40	-24	82573.49875
-1	-40	-24	83871.6475
0	-40	-24	84013.965
1	-40	-24	83871.6475
2	-40	-24	82573.49875
3	-40	-24	82085.99
4	-40	-24	80958.08375
5	-40	-24	80498.3475
6	-40	-24	79577.51375
7	-40	-24	79128.0275
8	-40	-24	78765.56875
9	-40	-24	78400.59
10	-40	-24	77887.83125
11	-40	-24	78448.755
12	-40	-24	80778.7325
13	-40	-24	83232.445
14	-40	-24	83458.85
15	-40	-24	83130.66375
16	-40	-24	82889.5675
17	-40	-24	81887.11375
18	-40	-24	81257.6625
19	-40	-24	81585.8225
20	-40	-24	81621.34375
21	-40	-24	80277.33875
22	-40	-24	80603.03125
23	-40	-24	79775.73375
24	-40	-24	77858.68375
25	-40	-24	76097.85375
26	-40	-24	74413.96625
27	-40	-24	72970.20125
28	-40	-24	71562.8525
29	-40	-24	70309.47875
30	-40	-24	69977.9725
31	-40	-24	69080.72625
32	-40	-24	68258.28625
-33	-39	-24	70540.81125
-32	-39	-24	70483.7225
-31	-39	-24	71937.995
-30	-39	-24	71811.9275
-29	-39	-24	72620.38625
-28	-39	-24	73869.24875
-27	-39	-24	75327.18875
-26	-39	-24	76604.06875
-25	-39	-24	76970.865
-24	-39	-24	79086.6275
-23	-39	-24	80407.0625
-22	-39	-24	81324.82625
-21	-39	-24	81603.4225
-20	-39	-24	80563.83125
-19	-39	-24	81602.06875
-18	-39	-24	82344
-17	-39	-24	83443.29875
-16	-39	-24	82589.46125
-15	-39	-24	84552.21625
-14	-39	-24	85489.155
-13	-39	-24	83632.035
-12	-39	-24	80361.73875
-11	-39	-24	78906.65375
-10	-39	-24	78514.08125
-9	-39	-24	78788.15125
-8	-39	-24	78925.78125
-7	-39	-24	79047.49
-6	-39	-24	79277.63625
-5	-39	-24	81155.5875
-4	-39	-24	81070.175
-3	-39	-24	82333.10875
-2	-39	-24	82877.3175
-1	-39	-24	84324.8075
0	-39	-24	84402.8025
1	-39	-24	84324.8075
2	-39	-24	82877.3175
3	-39	-24	82333.10875
4	-39	-24	81070.175
5	-39	-24	81155.5875
6	-39	-24	79277.63625
7	-39	-24	79047.49
8	-39	-24	78925.78125
9	-39	-24	78788.15125
10	-39	-24	78514.08125
11	-39	-24	78906.65375
12	-39	-24	80361.73875
13	-39	-24	83632.035
14	-39	-24	85489.155
15	-39	-24	84552.21625
16	-39	-24	82589.46125
17	-39	-24	83443.29875
18	-39	-24	82344
19	-39	-24	81602.06875
20	-39	-24	80563.83125
21	-39	-24	81603.4225
22	-39	-24	81324.82625
23	-39	-24	80407.0625
24	-39	-24	79086.6275
25	-39	-24	76970.865
26	-39	-24	76604.06875
27	-39	-24	75327.18875
28	-39	-24	73869.24875
29	-39	-24	72620.38625
30	-39	-24	71811.9275
31	-39	-24	71937.995
32	-39	-24	70483.7225
33	-39	-24	70540.81125
-35	-38	-24	69168.09875
-34	-38	-24	71306.67125
-33	-38	-24	72205.6325
-32	-38	-24	73604.1225
-31	-38	-24	73834.71125
-30	-38	-24	73899.36625
-29	-38	-24	75766.93375
-28	-38	-24	76587.61625
-27	-38	-24	76945.275
-26	-38	-24	77357.32
-25	-38	-24	78915.925
-24	-38	-24	79313.91125
-23	-38	-24	80237.88125
-22	-38	-24	80794.37125
-21	-38	-24	80669.15625
-20	-38	-24	81079.9675
-19	-38	-24	81004.98875
-18	-38	-24	81581.6475
-17	-38	-24	81557.5375
-16	-38	-24	83486.0325
-15	-38	-24	84018.245
-14	-38	-24	82910.43125
-13	-38	-24	81540.11
-12	-38	-24	80601.8675
-11	-38	-24	79233.85875
-10	-38	-24	79482.5575
-9	-38	-24	80227.4975
-8	-38	-24	78934.11875
-7	-38	-24	78974.1825
-6	-38	-24	79544.3625
-5	-38	-24	79464.265
-4	-38	-24	79694.4775
-3	-38	-24	80853.85375
-2	-38	-24	82076.49375
-1	-38	-24	82818.87125
0	-38	-24	84274.915
1	-38	-24	82818.87125
2	-38	-24	82076.49375
3	-38	-24	80853.85375
4	-38	-24	79694.4775
5	-38	-24	79464.265
6	-38	-24	79544.3625
7	-38	-24	78974.1825
8	-38	-24	78934.11875
9	-38	-24	80227.4975
10	-38	-24	79482.5575
11	-38	-24	79233.85875
12	-38	-24	80601.8675
13	-38	-24	81540.11
14	-38	-24	82910.43125
15	-38	-24	84018.245
16	-38	-24	83486.0325
17	-38	-24	81557.5375
18	-38	-24	81581.6475
19	-38	-24	81004.98875
20	-38	-24	81079.9675
21	-38	-24	80669.15625
22	-38	-24	80794.37125
23	-38	-24	80237.88125
24	-38	-24	79313.91125
25	-38	-24	78915.925
26	-38	-24	77357.32
27	-38	-24	76945.275
28	-38	-24	76587.61625
29	-38	-24	75766.93375
30	-38	-24	73899.36625
31	-38	-24	73834.71125
32	-38	-24	73604.1225
33	-38	-24	72205.6325
34	-38	-24	71306.67125
35	-38	-24	69168.09875
-36	-37	-24	67929.79875
-35	-37	-24	70145.39125
-34	-37	-24	72903.26875
-33	-37	-24	76179.63
-32	-37	-24	75117.59125
-31	-37	-24	75254.68125
-30	-37	-24	76610.3075
-29	-37	-24	78348.97875
-28	-37	-24	78517.05375
-27	-37	-24	78618.45625
-26	-37	-24	78323.11125
-25	-37	-24	78754.0075
-24	-37	-24	80070.43125
-23	-37	-24	80459.8125
-22	-37	-24	80232.99875
-21	-37	-24	80017.6125
-20	-37	-24	79941.77
-19	-37	-24	81017.575
-18	-37	-24	81438.675
-17	-37	-24	81065.77875
-16	-37	-24	82001.96625
-15	-37	-24	82186.7475
-14	-37	-24	82910.00375
-13	-37	-24	81648.715
-12	-37	-24	81410.61
-11	-37	-24	80660.95625
-10	-37	-24	80963.96
-9	-37	-24	80366.04125
-8	-37	-24	80506.02625
-7	-37	-24	80181.3775
-6	-37	-24	79920.515
-5	-37	-24	79651.8725
-4	-37	-24	79649.69875
-3	-37	-24	79800.59625
-2	-37	-24	80916.20125
-1	-37	-24	80898.03625
0	-37	-24	83101.41
1	-37	-24	80898.03625
2	-37	-24	80916.20125
3	-37	-24	79800.59625
4	-37	-24	79649.69875
5	-37	-24	79651.8725
6	-37	-24	79920.515
7	-37	-24	80181.3775
8	-37	-24	80506.02625
9	-37	-24	80366.04125
10	-37	-24	80963.96
11	-37	-24	80660.95625
12	-37	-24	81410.61
13	-37	-24	81648.715
14	-37	-24	82910.00375
15	-37	-24	82186.7475
16	-37	-24	82001.96625
17	-37	-24	81065.77875
18	-37	-24	81438.675
19	-37	-24	81017.575
20	-37	-24	79941.77
21	-37	-24	80017.6125
22	-37	-24	80232.99875
23	-37	-24	80459.8125
24	-37	-24	80070.43125
25	-37	-24	78754.0075
26	-37	-24	78323.11125
27	-37	-24	78618.45625
28	-37	-24	78517.05375
29	-37	-24	78348.97875
30	-37	-24	76610.3075
31	-37	-24	75254.68125
32	-37	-24	75117.59125
33	-37	-24	76179.63
34	-37	-24	72903.26875
35	-37	-24	70145.39125
36	-37	-24	67929.79875
-37	-36	-24	67929.79875
-36	-36	-24	69300.4725
-35	-36	-24	71324.74375
-34	-36	-24	74102.1825
-33	-36	-24	74972.27625
-32	-36	-24	76334.76
-31	-36	-24	77756.24625
-30	-36	-24	77176.97625
-29	-36	-24	79286.09875
-28	-36	-24	78659.27
-27	-36	-24	78513.9025
-26	-36	-24	78529.4525
-25	-36	-24	78833.7775
-24	-36	-24	79258.4975
-23	-36	-24	78997.235
-22	-36	-24	79483.5825
-21	-36	-24	79767.9
-20	-36	-24	79981.3525
-19	-36	-24	80285.84875
-18	-36	-24	81219.1725
-17	-36	-24	81918.52125
-16	-36	-24	83027.3875
-15	-36	-24	82975.2925
-14	-36	-24	83520.75
-13	-36	-24	83440.7225
-12	-36	-24	83022.11125
-11	-36	-24	83382.055
-10	-36	-24	83089.47
-9	-36	-24	81600.59
-8	-36	-24	81999.45875
-7	-36	-24	81873.46125
-6	-36	-24	80928.84
-5	-36	-24	80246.08875
-4	-36	-24	79353.85375
-3	-36	-24	78970.7275
-2	-36	-24	79510.6225
-1	-36	-24	80461.0825
0	-36	-24	80544.415
1	-36	-24	80461.0825
2	-36	-24	79510.6225
3	-36	-24	78970.7275
4	-36	-24	79353.85375
5	-36	-24	80246.08875
6	-36	-24	80928.84
7	-36	-24	81873.46125
8	-36	-24	81999.45875
9	-36	-24	81600.59
10	-36	-24	83089.47
11	-36	-24	83382.055
12	-36	-24	83022.11125
13	-36	-24	83440.7225
14	-36	-24	83520.75
15	-36	-24	82975.2925
16	-36	-24	83027.3875
17	-36	-24	81918.52125
18	-36	-24	81219.1725
19	-36	-24	80285.84875
20	-36	-24	79981.3525
21	-36	-24	79767.9
22	-36	-24	79483.5825
23	-36	-24	78997.235
24	-36	-24	79258.4975
25	-36	-24	78833.7775
26	-36	-24	78529.4525
27	-36	-24	78513.9025
28	-36	-24	78659.27
29	-36	-24	79286.09875
30	-36	-24	77176.97625
31	-36	-24	77756.24625
32	-36	-24	76334.76
33	-36	-24	74972.27625
34	-36	-24	74102.1825
35	-36	-24	71324.74375
36	-36	-24	69300.4725
37	-36	-24	67929.79875
-38	-35	-24	69168.09875
-37	-35	-24	70145.39125
-36	-35	-24	71324.74375
-35	-35	-24	72306.435
-34	-35	-24	73293.24875
-33	-35	-24	74536.48625
-32	-35	-24	75499.85875
-31	-35	-24	77323.07875
-30	-35	-24	78412.01125
-29	-35	-24	78059.54125
-28	-35	-24	79950.00125
-27	-35	-24	79823.15
-26	-35	-24	78813.39375
-25	-35	-24	78538.975
-24	-35	-24	78974.76
-23	-35	-24	80165.18625
-22	-35	-24	79980.65875
-21	-35	-24	80521.505
-20	-35	-24	80497.19625
-19	-35	-24	81597.6
-18	-35	-24	83188.15125
-17	-35	-24	84122.355
-16	-35	-24	84726.8025
-15	-35	-24	84492.61
-14	-35	-24	83193.5675
-13	-35	-24	84351.13125
-12	-35	-24	84301.23
-11	-35	-24	86412.94875
-10	-35	-24	84354.1475
-9	-35	-24	82088.46125
-8	-35	-24	83411.32125
-7	-35	-24	82034.88625
-6	-35	-24	83908.39375
-5	-35	-24	81648.995
-4	-35	-24	80554.48375
-3	-35	-24	79655.68125
-2	-35	-24	79574.78
-1	-35	-24	79914.30625
0	-35	-24	80140.9675
1	-35	-24	79914.30625
2	-35	-24	79574.78
3	-35	-24	79655.68125
4	-35	-24	80554.48375
5	-35	-24	81648.995
6	-35	-24	83908.39375
7	-35	-24	82034.88625
8	-35	-24	83411.32125
9	-35	-24	82088.46125
10	-35	-24	84354.1475
11	-35	-24	86412.94875
12	-35	-24	84301.23
13	-35	-24	84351.13125
14	-35	-24	83193.5675
15	-35	-24	84492.61
16	-35	-24	84726.8025
17	-35	-24	84122.355
18	-35	-24	83188.15125
19	-35	-24	81597.6
20	-35	-24	80497.19625
21	-35	-24	80521.505
22	-35	-24	79980.65875
23	-35	-24	80165.18625
24	-35	-24	78974.76
25	-35	-24	78538.975
26	-35	-24	78813.39375
27	-35	-24	79823.15
28	-35	-24	79950.00125
29	-35	-24	78059.54125
30	-35	-24	78412.01125
31	-35	-24	77323.07875
32	-35	-24	75499.85875
33	-35	-24	74536.48625
34	-35	-24	73293.24875
35	-35	-24	72306.435
36	-35	-24	71324.74375
37	-35	-24	70145.39125
38	-35	-24	69168.09875
-38	-34	-24	71306.67125
-37	-34	-24	72903.26875
-36	-34	-24	74102.1825
-35	-34	-24	73293.24875
-34	-34	-24	74705.3575
-33	-34	-24	74596.225
-32	-34	-24	75314.3725
-31	-34	-24	76851.42875
-30	-34	-24	78308.80625
-29	-34	-24	79921.8575
-28	-34	-24	80473.745
-27	-34	-24	79920.95125
-26	-34	-24	79076.465
-25	-34	-24	78437.81625
-24	-34	-24	78771.6125
-23	-34	-24	79959.335
-22	-34	-24	80753.20875
-21	-34	-24	80550.10625
-20	-34	-24	81183.23375
-19	-34	-24	82369.285
-18	-34	-24	85523.41375
-17	-34	-24	84319.31
-16	-34	-24	85187.385
-15	-34	-24	83289.3925
-14	-34	-24	83379.6875
-13	-34	-24	84402.4975
-12	-34	-24	86070.56125
-11	-34	-24	86251.8625
-10	-34	-24	84476.05375
-9	-34	-24	84826.43
-8	-34	-24	84706.88875
-7	-34	-24	84118.8475
-6	-34	-24	83479.9675
-5	-34	-24	83061.92375
-4	-34	-24	81286.88125
-3	-34	-24	81297.295
-2	-34	-24	80456.2
-1	-34	-24	80878.6575
0	-34	-24	81360.7825
1	-34	-24	80878.6575
2	-34	-24	80456.2
3	-34	-24	81297.295
4	-34	-24	81286.88125
5	-34	-24	83061.92375
6	-34	-24	83479.9675
7	-34	-24	84118.8475
8	-34	-24	84706.88875
9	-34	-24	84826.43
10	-34	-24	84476.05375
11	-34	-24	86251.8625
12	-34	-24	86070.56125
13	-34	-24	84402.4975
14	-34	-24	83379.6875
15	-34	-24	83289.3925
16	-34	-24	85187.385
17	-34	-24	84319.31
18	-34	-24	85523.41375
19	-34	-24	82369.285
20	-34	-24	81183.23375
21	-34	-24	80550.10625
22	-34	-24	80753.20875
23	-34	-24	79959.335
24	-34	-24	78771.6125
25	-34	-24	78437.81625
26	-34	-24	79076.465
27	-34	-24	79920.95125
28	-34	-24	80473.745
29	-34	-24	79921.8575
30	-34	-24	78308.80625
31	-34	-24	76851.42875
32	-34	-24	75314.3725
33	-34	-24	74596.225
34	-34	-24	74705.3575
35	-34	-24	73293.24875
36	-34	-24	74102.1825
37	-34	-24	72903.26875
38	-34	-24	71306.67125
-39	-33	-24	70540.81125
-38	-33	-24	72205.6325
-37	-33	-24	76179.63
-36	-33	-24	74972.27625
-35	-33	-24	74536.48625
-34	-33	-24	74596.225
-33	-33	-24	75458.26
-32	-33	-24	76515.0375
-31	-33	-24	77696.1925
-30	-33	-24	78399.6725
-29	-33	-24	80960.635
-28	-33	-24	79565.83625
-27	-33	-24	80631.11125
-26	-33	-24	79709.89
-25	-33	-24	79407.625
-24	-33	-24	79202.3275
-23	-33	-24	79558.77375
-22	-33	-24	81602.775
-21	-33	-24	81461.55125
-20	-33	-24	82599.6825
-19	-33	-24	84134.4325
-18	-33	-24	84680.65375
-17	-33	-24	84357.83
-16	-33	-24	83278.74125
-15	-33	-24	84492.9
-14	-33	-24	84969.16375
-13	-33	-24	86139.585
-12	-33	-24	86395.085
-11	-33	-24	87689.13
-10	-33	-24	86664.59
-9	-33	-24	86533.035
-8	-33	-24	87237.8175
-7	-33	-24	85953.39625
-6	-33	-24	84009.19625
-5	-33	-24	83112.53125
-4	-33	-24	82353.96875
-3	-33	-24	82229.63875
-2	-33	-24	83327.47125
-1	-33	-24	83579.69625
0	-33	-24	83703.9525
1	-33	-24	83579.69625
2	-33	-24	83327.47125
3	-33	-24	82229.63875
4	-33	-24	82353.96875
5	-33	-24	83112.53125
6	-33	-24	84009.19625
7	-33	-24	85953.39625
8	-33	-24	87237.8175
9	-33	-24	86533.035
10	-33	-24	86664.59
11	-33	-24	87689.13
12	-33	-24	86395.085
13	-33	-24	86139.585
14	-33	-24	84969.16375
15	-33	-24	84492.9
16	-33	-24	83278.74125
17	-33	-24	84357.83
18	-33	-24	84680.65375
19	-33	-24	84134.4325
20	-33	-24	82599.6825
21	-33	-24	81461.55125
22	-33	-24	81602.775
23	-33	-24	79558.77375
24	-33	-24	79202.3275
25	-33	-24	79407.625
26	-33	-24	79709.89
27	-33	-24	80631.11125
28	-33	-24	79565.83625
29	-33	-24	80960.635
30	-33	-24	78399.6725
31	-33	-24	77696.1925
32	-33	-24	76515.0375
33	-33	-24	75458.26
34	-33	-24	74596.225
35	-33	-24	74536.48625
36	-33	-24	74972.27625
37	-33	-24	76179.63
38	-33	-24	72205.6325
39	-33	-24	70540.81125
-40	-32	-24	68258.28625
-39	-32	-24	70483.7225
-38	-32	-24	73604.1225
-37	-32	-24	75117.59125
-36	-32	-24	76334.76
-35	-32	-24	75499.85875
-34	-32	-24	75314.3725
-33	-32	-24	76515.0375
-32	-32	-24	77313.95
-31	-32	-24	76944.715
-30	-32	-24	77563.5225
-29	-32	-24	79681.41
-28	-32	-24	80086.78
-27	-32	-24	79488.5725
-26	-32	-24	79072.56875
-25	-32	-24	78269.7275
-24	-32	-24	79055.24125
-23	-32	-24	80044.83125
-22	-32	-24	80757.4075
-21	-32	-24	81707.57625
-20	-32	-24	83716.665
-19	-32	-24	83776.65125
-18	-32	-24	83449.50375
-17	-32	-24	82719.23875
-16	-32	-24	83904.78
-15	-32	-24	85703.1175
-14	-32	-24	86934.66875
-13	-32	-24	86452.97
-12	-32	-24	86616.6075
-11	-32	-24	86932.81
-10	-32	-24	87298.33375
-9	-32	-24	88873.99
-8	-32	-24	88516.065
-7	-32	-24	87366.3075
-6	-32	-24	84546.16
-5	-32	-24	83009.48875
-4	-32	-24	82723.1475
-3	-32	-24	82692.84
-2	-32	-24	83883.81875
-1	-32	-24	84591.15
0	-32	-24	84327.045
1	-32	-24	84591.15
2	-32	-24	83883.81875
3	-32	-24	82692.84
4	-32	-24	82723.1475
5	-32	-24	83009.48875
6	-32	-24	84546.16
7	-32	-24	87366.3075
8	-32	-24	88516.065
9	-32	-24	88873.99
10	-32	-24	87298.33375
11	-32	-24	86932.81
12	-32	-24	86616.6075
13	-32	-24	86452.97
14	-32	-24	86934.66875
15	-32	-24	85703.1175
16	-32	-24	83904.78
17	-32	-24	82719.23875
18	-32	-24	83449.50375
19	-32	-24	83776.65125
20	-32	-24	83716.665
21	-32	-24	81707.57625
22	-32	-24	80757.4075
23	-32	-24	80044.83125
24	-32	-24	79055.24125
25	-32	-24	78269.7275
26	-32	-24	79072.56875
27	-32	-24	79488.5725
28	-32	-24	80086.78
29	-32	-24	79681.41
30	-32	-24	77563.5225
31	-32	-24	76944.715
32	-32	-24	77313.95
33	-32	-24	76515.0375
34	-32	-24	75314.3725
35	-32	-24	75499.85875
36	-32	-24	76334.76
37	-32	-24	75117.59125
38	-32	-24	73604.1225
39	-32	-24	70483.7225
40	-32	-24	68258.28625
-41	-31	-24	67104.98375
-40	-31	-24	69080.72625
-39	-31	-24	71937.995
-38	-31	-24	73834.71125
-37	-31	-24	75254.68125
-36	-31	-24	77756.24625
-35	-31	-24	77323.07875
-34	-31	-24	76851.42875
-33	-31	-24	77696.1925
-32	-31	-24	76944.715
-31	-31	-24	76359.4275
-30	-31	-24	77566.955
-29	-31	-24	77997.9225
-28	-31	-24	79166.43125
-27	-31	-24	79831.455
-26	-31	-24	78702.47875
-25	-31	-24	78614.845
-24	-31	-24	79832.595
-23	-31	-24	80792.36375
-22	-31	-24	81586.0425
-21	-31	-24	81918.2875
-20	-31	-24	83927.47
-19	-31	-24	82282.4275
-18	-31	-24	83132.4425
-17	-31	-24	84254.58125
-16	-31	-24	86978.96
-15	-31	-24	89425.51125
-14	-31	-24	87539.4175
-13	-31	-24	87780.79
-12	-31	-24	86791.15125
-11	-31	-24	87376.23375
-10	-31	-24	89644.87875
-9	-31	-24	89046.93875
-8	-31	-24	89238.095
-7	-31	-24	88209.27125
-6	-31	-24	86625.82
-5	-31	-24	84752.32875
-4	-31	-24	84324.32125
-3	-31	-24	83625.84125
-2	-31	-24	84844.02
-1	-31	-24	84057.1475
0	-31	-24	86954.96
1	-31	-24	84057.1475
2	-31	-24	84844.02
3	-31	-24	83625.84125
4	-31	-24	84324.32125
5	-31	-24	84752.32875
6	-31	-24	86625.82
7	-31	-24	88209.27125
8	-31	-24	89238.095
9	-31	-24	89046.93875
10	-31	-24	89644.87875
11	-31	-24	87376.23375
12	-31	-24	86791.15125
13	-31	-24	87780.79
14	-31	-24	87539.4175
15	-31	-24	89425.51125
16	-31	-24	86978.96
17	-31	-24	84254.58125
18	-31	-24	83132.4425
19	-31	-24	82282.4275
20	-31	-24	83927.47
21	-31	-24	81918.2875
22	-31	-24	81586.0425
23	-31	-24	80792.36375
24	-31	-24	79832.595
25	-31	-24	78614.845
26	-31	-24	78702.47875
27	-31	-24	79831.455
28	-31	-24	79166.43125
29	-31	-24	77997.9225
30	-31	-24	77566.955
31	-31	-24	76359.4275
32	-31	-24	76944.715
33	-31	-24	77696.1925
34	-31	-24	76851.42875
35	-31	-24	77323.07875
36	-31	-24	77756.24625
37	-31	-24	75254.68125
38	-31	-24	73834.71125
39	-31	-24	71937.995
40	-31	-24	69080.72625
41	-31	-24	67104.98375
-42	-30	-24	66892.855
-41	-30	-24	67867.6725
-40	-30	-24	69977.9725
-39	-30	-24	71811.9275
-38	-30	-24	73899.36625
-37	-30	-24	76610.3075
-36	-30	-24	77176.97625
-35	-30	-24	78412.01125
-34	-30	-24	78308.80625
-33	-30	-24	78399.6725
-32	-30	-24	77563.5225
-31	-30	-24	77566.955
-30	-30	-24	77847.815
-29	-30	-24	79023.875
-28	-30	-24	80229.25125
-27	-30	-24	79861.7925
-26	-30	-24	79426.9275
-25	-30	-24	80224.1975
-24	-30	-24	80235.86375
-23	-30	-24	81643.335
-22	-30	-24	83024.84375
-21	-30	-24	82290.845
-20	-30	-24	82118.3175
-19	-30	-24	82869.10625
-18	-30	-24	84186.5875
-17	-30	-24	86287.99
-16	-30	-24	89301.035
-15	-30	-24	87162.8725
-14	-30	-24	86903.4125
-13	-30	-24	85840.7775
-12	-30	-24	87155.53125
-11	-30	-24	87163.405
-10	-30	-24	90409.4225
-9	-30	-24	90840.1
-8	-30	-24	89509.5375
-7	-30	-24	89747.2825
-6	-30	-24	86309.89875
-5	-30	-24	85912.5425
-4	-30	-24	84953.30625
-3	-30	-24	84374.14
-2	-30	-24	85447.91125
-1	-30	-24	86192.325
0	-30	-24	85960.9525
1	-30	-24	86192.325
2	-30	-24	85447.91125
3	-30	-24	84374.14
4	-30	-24	84953.30625
5	-30	-24	85912.5425
6	-30	-24	86309.89875
7	-30	-24	89747.2825
8	-30	-24	89509.5375
9	-30	-24	90840.1
10	-30	-24	90409.4225
11	-30	-24	87163.405
12	-30	-24	87155.53125
13	-30	-24	85840.7775
14	-30	-24	86903.4125
15	-30	-24	87162.8725
16	-30	-24	89301.035
17	-30	-24	86287.99
18	-30	-24	84186.5875
19	-30	-24	82869.10625
20	-30	-24	82118.3175
21	-30	-24	82290.845
22	-30	-24	83024.84375
23	-30	-24	81643.335
24	-30	-24	80235.86375
25	-30	-24	80224.1975
26	-30	-24	79426.9275
27	-30	-24	79861.7925
28	-30	-24	80229.25125
29	-30	-24	79023.875
30	-30	-24	77847.815
31	-30	-24	77566.955
32	-30	-24	77563.5225
33	-30	-24	78399.6725
34	-30	-24	78308.80625
35	-30	-24	78412.01125
36	-30	-24	77176.97625
37	-30	-24	76610.3075
38	-30	-24	73899.36625
39	-30	-24	71811.9275
40	-30	-24	69977.9725
41	-30	-24	67867.6725
42	-30	-24	66892.855
-42	-29	-24	67588.52625
-41	-29	-24	68378.25
-40	-29	-24	70309.47875
-39	-29	-24	72620.38625
-38	-29	-24	75766.93375
-37	-29	-24	78348.97875
-36	-29	-24	79286.09875
-35	-29	-24	78059.54125
-34	-29	-24	79921.8575
-33	-29	-24	80960.635
-32	-29	-24	79681.41
-31	-29	-24	77997.9225
-30	-29	-24	79023.875
-29	-29	-24	80976.99
-28	-29	-24	82210.4325
-27	-29	-24	81325.5325
-26	-29	-24	81231.66375
-25	-29	-24	81000.7525
-24	-29	-24	82205.52375
-23	-29	-24	83311.4425
-22	-29	-24	82504.97875
-21	-29	-24	82620.07125
-20	-29	-24	82426.6325
-19	-29	-24	83763.775
-18	-29	-24	85067.4625
-17	-29	-24	85340.74375
-16	-29	-24	86319.46
-15	-29	-24	85535.06375
-14	-29	-24	85979.0125
-13	-29	-24	87480.79125
-12	-29	-24	87125.06
-11	-29	-24	88363.0775
-10	-29	-24	91185.02375
-9	-29	-24	90881.845
-8	-29	-24	90659.34375
-7	-29	-24	89884.445
-6	-29	-24	87046.13125
-5	-29	-24	85861.7875
-4	-29	-24	84035.9175
-3	-29	-24	84258.97125
-2	-29	-24	84922.9775
-1	-29	-24	85355.29125
0	-29	-24	86448.205
1	-29	-24	85355.29125
2	-29	-24	84922.9775
3	-29	-24	84258.97125
4	-29	-24	84035.9175
5	-29	-24	85861.7875
6	-29	-24	87046.13125
7	-29	-24	89884.445
8	-29	-24	90659.34375
9	-29	-24	90881.845
10	-29	-24	91185.02375
11	-29	-24	88363.0775
12	-29	-24	87125.06
13	-29	-24	87480.79125
14	-29	-24	85979.0125
15	-29	-24	85535.06375
16	-29	-24	86319.46
17	-29	-24	85340.74375
18	-29	-24	85067.4625
19	-29	-24	83763.775
20	-29	-24	82426.6325
21	-29	-24	82620.07125
22	-29	-24	82504.97875
23	-29	-24	83311.4425
24	-29	-24	82205.52375
25	-29	-24	81000.7525
26	-29	-24	81231.66375
27	-29	-24	81325.5325
28	-29	-24	82210.4325
29	-29	-24	80976.99
30	-29	-24	79023.875
31	-29	-24	77997.9225
32	-29	-24	79681.41
33	-29	-24	80960.635
34	-29	-24	79921.8575
35	-29	-24	78059.54125
36	-29	-24	79286.09875
37	-29	-24	78348.97875
38	-29	-24	75766.93375
39	-29	-24	72620.38625
40	-29	-24	70309.47875
41	-29	-24	68378.25
42	-29	-24	67588.52625
-43	-28	-24	67526.8775
-42	-28	-24	68499.06375
-41	-28	-24	70038.11
-40	-28	-24	71562.8525
-39	-28	-24	73869.24875
-38	-28	-24	76587.61625
-37	-28	-24	78517.05375
-36	-28	-24	78659.27
-35	-28	-24	79950.00125
-34	-28	-24	80473.745
-33	-28	-24	79565.83625
-32	-28	-24	80086.78
-31	-28	-24	79166.43125
-30	-28	-24	80229.25125
-29	-28	-24	82210.4325
-28	-28	-24	81157.6925
-27	-28	-24	83323.27125
-26	-28	-24	83286.4875
-25	-28	-24	83076.87875
-24	-28	-24	83125.1325
-23	-28	-24	82642.56125
-22	-28	-24	83151.0375
-21	-28	-24	82999.42375
-20	-28	-24	83361.00625
-19	-28	-24	84852.9775
-18	-28	-24	84583.82625
-17	-28	-24	84360.97
-16	-28	-24	83729.57125
-15	-28	-24	85194.8025
-14	-28	-24	85811.7125
-13	-28	-24	88807.53
-12	-28	-24	87780.11375
-11	-28	-24	88728.18625
-10	-28	-24	90683.55
-9	-28	-24	91723.7925
-8	-28	-24	90726.025
-7	-28	-24	88374.28875
-6	-28	-24	86786.44875
-5	-28	-24	84026.51375
-4	-28	-24	84033.32375
-3	-28	-24	83438.715
-2	-28	-24	84442.42625
-1	-28	-24	84640.17125
0	-28	-24	84884.8525
1	-28	-24	84640.17125
2	-28	-24	84442.42625
3	-28	-24	83438.715
4	-28	-24	84033.32375
5	-28	-24	84026.51375
6	-28	-24	86786.44875
7	-28	-24	88374.28875
8	-28	-24	90726.025
9	-28	-24	91723.7925
10	-28	-24	90683.55
11	-28	-24	88728.18625
12	-28	-24	87780.11375
13	-28	-24	88807.53
14	-28	-24	85811.7125
15	-28	-24	85194.8025
16	-28	-24	83729.57125
17	-28	-24	84360.97
18	-28	-24	84583.82625
19	-28	-24	84852.9775
20	-28	-24	83361.00625
21	-28	-24	82999.42375
22	-28	-24	83151.0375
23	-28	-24	82642.56125
24	-28	-24	83125.1325
25	-28	-24	83076.87875
26	-28	-24	83286.4875
27	-28	-24	83323.27125
28	-28	-24	81157.6925
29	-28	-24	82210.4325
30	-28	-24	80229.25125
31	-28	-24	79166.43125
32	-28	-24	80086.78
33	-28	-24	79565.83625
34	-28	-24	80473.745
35	-28	-24	79950.00125
36	-28	-24	78659.27
37	-28	-24	78517.05375
38	-28	-24	76587.61625
39	-28	-24	73869.24875
40	-28	-24	71562.8525
41	-28	-24	70038.11
42	-28	-24	68499.06375
43	-28	-24	67526.8775
-44	-27	-24	68088.92375
-43	-27	-24	69071.2625
-42	-27	-24	69990.57125
-41	-27	-24	71585.31
-40	-27	-24	72970.20125
-39	-27	-24	75327.18875
-38	-27	-24	76945.275
-37	-27	-24	78618.45625
-36	-27	-24	78513.9025
-35	-27	-24	79823.15
-34	-27	-24	79920.95125
-33	-27	-24	80631.11125
-32	-27	-24	79488.5725
-31	-27	-24	79831.455
-30	-27	-24	79861.7925
-29	-27	-24	81325.5325
-28	-27	-24	83323.27125
-27	-27	-24	83907.5
-26	-27	-24	84800.385
-25	-27	-24	83803.75
-24	-27	-24	84059.0675
-23	-27	-24	83493.48625
-22	-27	-24	83313.4625
-21	-27	-24	83223.97625
-20	-27	-24	82619.02625
-19	-27	-24	84525.63375
-18	-27	-24	82699.60125
-17	-27	-24	83330.05875
-16	-27	-24	83189.515
-15	-27	-24	84961.0175
-14	-27	-24	86980.72
-13	-27	-24	88487.26
-12	-27	-24	88598.4725
-11	-27	-24	88891.6175
-10	-27	-24	89049.38
-9	-27	-24	89971.8475
-8	-27	-24	88278.11625
-7	-27	-24	86415.82375
-6	-27	-24	85233.49
-5	-27	-24	85177.10125
-4	-27	-24	84831.5825
-3	-27	-24	84059.6125
-2	-27	-24	84736.43875
-1	-27	-24	86104.4475
0	-27	-24	85388.015
1	-27	-24	86104.4475
2	-27	-24	84736.43875
3	-27	-24	84059.6125
4	-27	-24	84831.5825
5	-27	-24	85177.10125
6	-27	-24	85233.49
7	-27	-24	86415.82375
8	-27	-24	88278.11625
9	-27	-24	89971.8475
10	-27	-24	89049.38
11	-27	-24	88891.6175
12	-27	-24	88598.4725
13	-27	-24	88487.26
14	-27	-24	86980.72
15	-27	-24	84961.0175
16	-27	-24	83189.515
17	-27	-24	83330.05875
18	-27	-24	82699.60125
19	-27	-24	84525.63375
20	-27	-24	82619.02625
21	-27	-24	83223.97625
22	-27	-24	83313.4625
23	-27	-24	83493.48625
24	-27	-24	84059.0675
25	-27	-24	83803.75
26	-27	-24	84800.385
27	-27	-24	83907.5
28	-27	-24	83323.27125
29	-27	-24	81325.5325
30	-27	-24	79861.7925
31	-27	-24	79831.455
32	-27	-24	79488.5725
33	-27	-24	80631.11125
34	-27	-24	79920.95125
35	-27	-24	79823.15
36	-27	-24	78513.9025
37	-27	-24	78618.45625
38	-27	-24	76945.275
39	-27	-24	75327.18875
40	-27	-24	72970.20125
41	-27	-24	71585.31
42	-27	-24	69990.57125
43	-27	-24	69071.2625
44	-27	-24	68088.92375
-44	-26	-24	68646.36625
-43	-26	-24	70780.72
-42	-26	-24	72336.665
-41	-26	-24	73312.05625
-40	-26	-24	74413.96625
-39	-26	-24	76604.06875
-38	-26	-24	77357.32
-37	-26	-24	78323.11125
-36	-26	-24	78529.4525
-35	-26	-24	78813.39375
-34	-26	-24	79076.465
-33	-26	-24	79709.89
-32	-26	-24	79072.56875
-31	-26	-24	78702.47875
-30	-26	-24	79426.9275
-29	-26	-24	81231.66375
-28	-26	-24	83286.4875
-27	-26	-24	84800.385
-26	-26	-24	84117.5775
-25	-26	-24	86461.05125
-24	-26	-24	85980.08625
-23	-26	-24	84782.1775
-22	-26	-24	83940.51125
-21	-26	-24	83118.0275
-20	-26	-24	83774.5225
-19	-26	-24	83122.52375
-18	-26	-24	83325.32625
-17	-26	-24	83139.42375
-16	-26	-24	84303.18
-15	-26	-24	86104.11625
-14	-26	-24	88862.55125
-13	-26	-24	89031.0725
-12	-26	-24	87374.44875
-11	-26	-24	88568.74125
-10	-26	-24	89367.86625
-9	-26	-24	86549.1525
-8	-26	-24	86265.64875
-7	-26	-24	86321.2375
-6	-26	-24	86523.7675
-5	-26	-24	87325.68625
-4	-26	-24	86452.7225
-3	-26	-24	87835.315
-2	-26	-24	86733.43875
-1	-26	-24	86078.76875
0	-26	-24	87307.8225
1	-26	-24	86078.76875
2	-26	-24	86733.43875
3	-26	-24	87835.315
4	-26	-24	86452.7225
5	-26	-24	87325.68625
6	-26	-24	86523.7675
7	-26	-24	86321.2375
8	-26	-24	86265.64875
9	-26	-24	86549.1525
10	-26	-24	89367.86625
11	-26	-24	88568.74125
12	-26	-24	87374.44875
13	-26	-24	89031.0725
14	-26	-24	88862.55125
15	-26	-24	86104.11625
16	-26	-24	84303.18
17	-26	-24	83139.42375
18	-26	-24	83325.32625
19	-26	-24	83122.52375
20	-26	-24	83774.5225
21	-26	-24	83118.0275
22	-26	-24	83940.51125
23	-26	-24	84782.1775
24	-26	-24	85980.08625
25	-26	-24	86461.05125
26	-26	-24	84117.5775
27	-26	-24	84800.385
28	-26	-24	83286.4875
29	-26	-24	81231.66375
30	-26	-24	79426.9275
31	-26	-24	78702.47875
32	-26	-24	79072.56875
33	-26	-24	79709.89
34	-26	-24	79076.465
35	-26	-24	78813.39375
36	-26	-24	78529.4525
37	-26	-24	78323.11125
38	-26	-24	77357.32
39	-26	-24	76604.06875
40	-26	-24	74413.96625
41	-26	-24	73312.05625
42	-26	-24	72336.665
43	-26	-24	70780.72
44	-26	-24	68646.36625
-45	-25	-24	67803.09
-44	-25	-24	69619.72375
-43	-25	-24	71446.8475
-42	-25	-24	72481.865
-41	-25	-24	75176.4925
-40	-25	-24	76097.85375
-39	-25	-24	76970.865
-38	-25	-24	78915.925
-37	-25	-24	78754.0075
-36	-25	-24	78833.7775
-35	-25	-24	78538.975
-34	-25	-24	78437.81625
-33	-25	-24	79407.625
-32	-25	-24	78269.7275
-31	-25	-24	78614.845
-30	-25	-24	80224.1975
-29	-25	-24	81000.7525
-28	-25	-24	83076.87875
-27	-25	-24	83803.75
-26	-25	-24	86461.05125
-25	-25	-24	87727.335
-24	-25	-24	86105.6925
-23	-25	-24	85236.67625
-22	-25	-24	83949.18375
-21	-25	-24	84684.63
-20	-25	-24	83941.1625
-19	-25	-24	83257.005
-18	-25	-24	83384.49125
-17	-25	-24	84129.43375
-16	-25	-24	85313.7275
-15	-25	-24	87432.12625
-14	-25	-24	87277.2725
-13	-25	-24	88823.805
-12	-25	-24	88257.85
-11	-25	-24	87750.63625
-10	-25	-24	86614.8975
-9	-25	-24	87059.315
-8	-25	-24	86041.70625
-7	-25	-24	87148.57875
-6	-25	-24	87576.45
-5	-25	-24	89652.05125
-4	-25	-24	90030.07
-3	-25	-24	88318.63125
-2	-25	-24	89594.1925
-1	-25	-24	87918.18875
0	-25	-24	87274.1875
1	-25	-24	87918.18875
2	-25	-24	89594.1925
3	-25	-24	88318.63125
4	-25	-24	90030.07
5	-25	-24	89652.05125
6	-25	-24	87576.45
7	-25	-24	87148.57875
8	-25	-24	86041.70625
9	-25	-24	87059.315
10	-25	-24	86614.8975
11	-25	-24	87750.63625
12	-25	-24	88257.85
13	-25	-24	88823.805
14	-25	-24	87277.2725
15	-25	-24	87432.12625
16	-25	-24	85313.7275
17	-25	-24	84129.43375
18	-25	-24	83384.49125
19	-25	-24	83257.005
20	-25	-24	83941.1625
21	-25	-24	84684.63
22	-25	-24	83949.18375
23	-25	-24	85236.67625
24	-25	-24	86105.6925
25	-25	-24	87727.335
26	-25	-24	86461.05125
27	-25	-24	83803.75
28	-25	-24	83076.87875
29	-25	-24	81000.7525
30	-25	-24	80224.1975
31	-25	-24	78614.845
32	-25	-24	78269.7275
33	-25	-24	79407.625
34	-25	-24	78437.81625
35	-25	-24	78538.975
36	-25	-24	78833.7775
37	-25	-24	78754.0075
38	-25	-24	78915.925
39	-25	-24	76970.865
40	-25	-24	76097.85375
41	-25	-24	75176.4925
42	-25	-24	72481.865
43	-25	-24	71446.8475
44	-25	-24	69619.72375
45	-25	-24	67803.09
-45	-24	-24	69211.0275
-44	-24	-24	70322.0725
-43	-24	-24	71806.125
-42	-24	-24	73390.36
-41	-24	-24	75162.01
-40	-24	-24	77858.68375
-39	-24	-24	79086.6275
-38	-24	-24	79313.91125
-37	-24	-24	80070.43125
-36	-24	-24	79258.4975
-35	-24	-24	78974.76
-34	-24	-24	78771.6125
-33	-24	-24	79202.3275
-32	-24	-24	79055.24125
-31	-24	-24	79832.595
-30	-24	-24	80235.86375
-29	-24	-24	82205.52375
-28	-24	-24	83125.1325
-27	-24	-24	84059.0675
-26	-24	-24	85980.08625
-25	-24	-24	86105.6925
-24	-24	-24	86815.17
-23	-24	-24	85927.695
-22	-24	-24	86308.695
-21	-24	-24	85628.54125
-20	-24	-24	84142.165
-19	-24	-24	84405.50375
-18	-24	-24	83992.67375
-17	-24	-24	84911.12625
-16	-24	-24	85056.95125
-15	-24	-24	87215.2075
-14	-24	-24	87350.5725
-13	-24	-24	89117.05
-12	-24	-24	87159.50625
-11	-24	-24	87292.51
-10	-24	-24	87162.29125
-9	-24	-24	87619.855
-8	-24	-24	87904.63375
-7	-24	-24	88350.4
-6	-24	-24	89576.83875
-5	-24	-24	90652.68125
-4	-24	-24	91948.9675
-3	-24	-24	91296.6325
-2	-24	-24	89534.00875
-1	-24	-24	88284.52625
0	-24	-24	88085.9575
1	-24	-24	88284.52625
2	-24	-24	89534.00875
3	-24	-24	91296.6325
4	-24	-24	91948.9675
5	-24	-24	90652.68125
6	-24	-24	89576.83875
7	-24	-24	88350.4
8	-24	-24	87904.63375
9	-24	-24	87619.855
10	-24	-24	87162.29125
11	-24	-24	87292.51
12	-24	-24	87159.50625
13	-24	-24	89117.05
14	-24	-24	87350.5725
15	-24	-24	87215.2075
16	-24	-24	85056.95125
17	-24	-24	84911.12625
18	-24	-24	83992.67375
19	-24	-24	84405.50375
20	-24	-24	84142.165
21	-24	-24	85628.54125
22	-24	-24	86308.695
23	-24	-24	85927.695
24	-24	-24	86815.17
25	-24	-24	86105.6925
26	-24	-24	85980.08625
27	-24	-24	84059.0675
28	-24	-24	83125.1325
29	-24	-24	82205.52375
30	-24	-24	80235.86375
31	-24	-24	79832.595
32	-24	-24	79055.24125
33	-24	-24	79202.3275
34	-24	-24	78771.6125
35	-24	-24	78974.76
36	-24	-24	79258.4975
37	-24	-24	80070.43125
38	-24	-24	79313.91125
39	-24	-24	79086.6275
40	-24	-24	77858.68375
41	-24	-24	75162.01
42	-24	-24	73390.36
43	-24	-24	71806.125
44	-24	-24	70322.0725
45	-24	-24	69211.0275
-46	-23	-24	68580.465
-45	-23	-24	70280.295
-44	-23	-24	71731.7625
-43	-23	-24	72449.52625
-42	-23	-24	73892.95125
-41	-23	-24	76817.12125
-40	-23	-24	79775.73375
-39	-23	-24	80407.0625
-38	-23	-24	80237.88125
-37	-23	-24	80459.8125
-36	-23	-24	78997.235
-35	-23	-24	80165.18625
-34	-23	-24	79959.335
-33	-23	-24	79558.77375
-32	-23	-24	80044.83125
-31	-23	-24	80792.36375
-30	-23	-24	81643.335
-29	-23	-24	83311.4425
-28	-23	-24	82642.56125
-27	-23	-24	83493.48625
-26	-23	-24	84782.1775
-25	-23	-24	85236.67625
-24	-23	-24	85927.695
-23	-23	-24	88762.735
-22	-23	-24	88536.03375
-21	-23	-24	84215.33125
-20	-23	-24	83367.2225
-19	-23	-24	83422.94125
-18	-23	-24	84206.405
-17	-23	-24	86012.6775
-16	-23	-24	86099.9575
-15	-23	-24	86951.4925
-14	-23	-24	88385.955
-13	-23	-24	88791.29875
-12	-23	-24	87156
-11	-23	-24	87567.07125
-10	-23	-24	88457.52
-9	-23	-24	89760.45375
-8	-23	-24	89169.76375
-7	-23	-24	89668.755
-6	-23	-24	90986.84375
-5	-23	-24	91771.7125
-4	-23	-24	92791.6025
-3	-23	-24	91365.36875
-2	-23	-24	91595.7325
-1	-23	-24	89915.0675
0	-23	-24	90456.3575
1	-23	-24	89915.0675
2	-23	-24	91595.7325
3	-23	-24	91365.36875
4	-23	-24	92791.6025
5	-23	-24	91771.7125
6	-23	-24	90986.84375
7	-23	-24	89668.755
8	-23	-24	89169.76375
9	-23	-24	89760.45375
10	-23	-24	88457.52
11	-23	-24	87567.07125
12	-23	-24	87156
13	-23	-24	88791.29875
14	-23	-24	88385.955
15	-23	-24	86951.4925
16	-23	-24	86099.9575
17	-23	-24	86012.6775
18	-23	-24	84206.405
19	-23	-24	83422.94125
20	-23	-24	83367.2225
21	-23	-24	84215.33125
22	-23	-24	88536.03375
23	-23	-24	88762.735
24	-23	-24	85927.695
25	-23	-24	85236.67625
26	-23	-24	84782.1775
27	-23	-24	83493.48625
28	-23	-24	82642.56125
29	-23	-24	83311.4425
30	-23	-24	81643.335
31	-23	-24	80792.36375
32	-23	-24	80044.83125
33	-23	-24	79558.77375
34	-23	-24	79959.335
35	-23	-24	80165.18625
36	-23	-24	78997.235
37	-23	-24	80459.8125
38	-23	-24	80237.88125
39	-23	-24	80407.0625
40	-23	-24	79775.73375
41	-23	-24	76817.12125
42	-23	-24	73892.95125
43	-23	-24	72449.52625
44	-23	-24	71731.7625
45	-23	-24	70280.295
46	-23	-24	68580.465
-46	-22	-24	70170.875
-45	-22	-24	71516.54375
-44	-22	-24	72665.29
-43	-22	-24	73978.63625
-42	-22	-24	75053.00875
-41	-22	-24	77706.9875
-40	-22	-24	80603.03125
-39	-22	-24	81324.82625
-38	-22	-24	80794.37125
-37	-22	-24	80232.99875
-36	-22	-24	79483.5825
-35	-22	-24	79980.65875
-34	-22	-24	80753.20875
-33	-22	-24	81602.775
-32	-22	-24	80757.4075
-31	-22	-24	81586.0425
-30	-22	-24	83024.84375
-29	-22	-24	82504.97875
-28	-22	-24	83151.0375
-27	-22	-24	83313.4625
-26	-22	-24	83940.51125
-25	-22	-24	83949.18375
-24	-22	-24	86308.695
-23	-22	-24	88536.03375
-22	-22	-24	84685.295
-21	-22	-24	84542.5025
-20	-22	-24	83133.7775
-19	-22	-24	82856.66375
-18	-22	-24	84216.32125
-17	-22	-24	84218.35125
-16	-22	-24	86133.235
-15	-22	-24	87430.74625
-14	-22	-24	88186.3125
-13	-22	-24	87561.1275
-12	-22	-24	88154.91
-11	-22	-24	88665.58125
-10	-22	-24	90732.23875
-9	-22	-24	91098.175
-8	-22	-24	91580.14
-7	-22	-24	91933.82875
-6	-22	-24	91401.07375
-5	-22	-24	92026.55375
-4	-22	-24	92114.86625
-3	-22	-24	93537.43
-2	-22	-24	92279.095
-1	-22	-24	92082.6025
0	-22	-24	93649.1225
1	-22	-24	92082.6025
2	-22	-24	92279.095
3	-22	-24	93537.43
4	-22	-24	92114.86625
5	-22	-24	92026.55375
6	-22	-24	91401.07375
7	-22	-24	91933.82875
8	-22	-24	91580.14
9	-22	-24	91098.175
10	-22	-24	90732.23875
11	-22	-24	88665.58125
12	-22	-24	88154.91
13	-22	-24	87561.1275
14	-22	-24	88186.3125
15	-22	-24	87430.74625
16	-22	-24	86133.235
17	-22	-24	84218.35125
18	-22	-24	84216.32125
[truncated: 465,121 more rows]
